# Supplementary material for: Impaired Chromatin Remodelling at STAT1-Regulated Promoters Leads to Global Unresponsiveness of Toxoplasma gondii-Infected Macrophages to IFN-γ
Source: PLoS Pathog. 2012 Jan 19;8(1):e1002483. doi: 10.1371/journal.ppat.1002483 (PMC3262016; doi:10.1371/journal.ppat.1002483)
Supplement: Table S1 — Expression of IFN-γ-inducible genes in T. gondii-infected and non-infected BMMΦ. Differentially expressed genes after treatment of non-infected BMMΦ with IFN-γ (IFN-γ, n.i. vs untreated, n.i.) were identified by ANOVA; those at least four-fold up-regulated (absolute value) at a false-discovery rate ≤ 1% were included in the list. Expression in non-infected BMMΦ was compared with that in Toxoplasma-infected BMMΦ (IFN-γ, T. gondii vs untreated, T. gondii) and the parasite effect was calculated [x-fold]. (XLSX) [file ppat.1002483.s005.xlsx]

## Sheet: Tabelle1
Table S1: Expression of IFN-g-inducible genes in T. gondii-infected and non-infected BMMΦ
			IFN-g vs untreated
Symbol	Name	RefSeq	n.i.	T. gondii	Effect of T. gondii
Gbp4	guanylate binding protein 4	NM_008620	4544.27	37.2769	0.00820305
Cxcl9	chemokine (C-X-C motif) ligand 9	NM_008599	3992.86	1159.37	0.290361
Serpina3f	serine (or cysteine) peptidase inhibitor, clade A, member 3F	NM_001033335	2300.93	354.09	0.15389
Serpina3f	serine (or cysteine) peptidase inhibitor, clade A, member 3F	NM_001033335	2286.61	304.252	0.133058
Gbp1	guanylate binding protein 1	NM_010259	1690.03	45.233	0.0267646
Serpina3g	serine (or cysteine) peptidase inhibitor, clade A, member 3G	NM_009251	1341.22	338.215	0.25217
5830443L24Rik	RIKEN cDNA 5830443L24 gene	NM_029509	1269.58	13.4426	0.0105882
Clec9a	C-type lectin domain family 9, member a	NM_172732	1040.27	44.148	0.042439
Gbp2	guanylate binding protein 2	NM_010260	443.008	41.1787	0.0929525
Iigp1	interferon inducible GTPase 1	NM_021792	427.49	13.5583	0.031716
BC057170	cDNA sequence BC057170	NM_172777	405.554	10.3838	0.0256041
Ly6f	lymphocyte antigen 6 complex, locus F	NM_008530	400.26	20.9708	0.052393
Ly6i	lymphocyte antigen 6 complex, locus I	NM_020498	344.798	45.2694	0.131292
Ly6a	lymphocyte antigen 6 complex, locus A	NM_010738	282.935	31.174	0.110181
Ccl5	chemokine (C-C motif) ligand 5	NM_013653	265.225	43.0996	0.162502
Cxcl10	chemokine (C-X-C motif) ligand 10	NM_021274	250.19	62.8652	0.25127
Timd4	T-cell immunoglobulin and mucin domain containing 4	NM_178759	239.15	2.66273	0.0111341
AW112010	expressed sequence AW112010	XM_888885	238.307	40.1696	0.168562
Mpa2l	macrophage activation 2 like	NM_194336	237.478	10.8372	0.0456347
5830443L24Rik	RIKEN cDNA 5830443L24 gene	NM_029509	231.705	7.2514	0.0312958
A_51_P412468	unknown	unknown	185.432	119.082	0.642189
EG240327	predicted gene, EG240327	NM_001033767	168.513	12.4737	0.0740221
Tgtp	T-cell specific GTPase	NM_011579	162.825	13.0443	0.0801125
Dnase1l3	deoxyribonuclease 1-like 3	NM_007870	158.262	14.2382	0.0899661
Gbp3	guanylate binding protein 3	NM_018734	153.459	9.11064	0.0593687
Klrk1	killer cell lectin-like receptor subfamily K, member 1	NM_001083322	152.241	18.5159	0.121623
Fam26f	family with sequence similarity 26, member F	NM_175449	145.398	10.8687	0.0747513
Fgl2	fibrinogen-like protein 2	NM_008013	121.986	19.5788	0.160501
Ly6c2	lymphocyte antigen 6 complex, locus C2	NM_001099217	117.406	27.0304	0.23023
Cxcl11	chemokine (C-X-C motif) ligand 11	NM_019494	116.72	1908.14	16.348
Sectm1a	secreted and transmembrane 1A	NM_145373	115.395	67.1912	0.58227
H2-DMb1	histocompatibility 2, class II, locus Mb1	NM_010387	110.219	15.9181	0.144422
Fgl2	fibrinogen-like protein 2	NM_008013	109.908	23.7462	0.216054
H2-DMb1	histocompatibility 2, class II, locus Mb1	NM_010387	108.437	15.8004	0.145711
A_51_P189451	unknown	unknown	108.046	21.9027	0.202717
C1s	complement component 1, s subcomponent	NM_001097617	101.173	9.73609	0.096232
Irg1	immunoresponsive gene 1	NM_008392	99.7281	13.0195	0.13055
Gbp6	guanylate binding protein 6	NM_001083312	90.1548	4.48419	0.0497388
Igtp	interferon gamma induced GTPase	NM_018738	88.5719	3.64728	0.0411788
H2-Ab1	histocompatibility 2, class II antigen A, beta 1	NM_207105	74.4758	9.70287	0.130282
Gbp5	guanylate binding protein 5	NM_153564	73.8177	13.2385	0.179341
H2-Ab1	histocompatibility 2, class II antigen A, beta 1	NM_207105	73.4473	19.0779	0.25975
H2-Aa	histocompatibility 2, class II antigen A, alpha	NM_010378	72.9262	10.6837	0.1465
Rnase6	ribonuclease, RNase A family, 6	NM_030098	71.3427	4.50469	0.0631415
Ly6c1	lymphocyte antigen 6 complex, locus C1	NM_010741	66.0412	12.4978	0.189243
H2-Ea	histocompatibility 2, class II antigen E alpha	NM_010381	61.7503	10.8705	0.176039
Ptgs2	prostaglandin-endoperoxide synthase 2	NM_011198	59.392	0.275823	0.00464411
OTTMUSG00000005723	predicted gene, OTTMUSG00000005723	NM_001135115	57.9815	4.7855	0.082535
Saa3	serum amyloid A 3	NM_011315	56.8341	7.20068	0.126696
H2-Aa	histocompatibility 2, class II antigen A, alpha	NM_010378	55.7213	11.2099	0.201179
H2-Ab1	histocompatibility 2, class II antigen A, beta 1	NM_207105	54.4383	22.4637	0.412646
A_52_P305685	unknown	unknown	51.3006	4.12513	0.080411
Ccl8	chemokine (C-C motif) ligand 8	NM_021443	51.0701	6.0796	0.119044
Mmp25	matrix metallopeptidase 25	NM_001033339	50.7936	6.61668	0.130266
Irf1	interferon regulatory factor 1	NM_008390	50.1409	4.37692	0.0872924
EG238395	predicted gene, EG238395	NM_001101472	48.3042	30.1236	0.623624
Cfb	complement factor B	NM_001142706	46.6742	138.014	2.95696
Wars	tryptophanyl-tRNA synthetase	NM_011710	45.5904	2.06692	0.0453368
Ace3	angiotensin I converting enzyme (peptidyl-dipeptidase A) 3	NM_001101453	45.1499	8.59043	0.190265
A_52_P480044	unknown	unknown	43.6333	22.4222	0.513879
Irf1	interferon regulatory factor 1	NM_008390	43.4085	3.79184	0.0873526
H2-Eb1	histocompatibility 2, class II antigen E beta	NM_010382	42.0923	5.69371	0.135267
Pla2g16	phospholipase A2, group XVI	NM_139269	40.6376	14.5642	0.358391
Ccl12	chemokine (C-C motif) ligand 12	NM_011331	38.0509	9.68036	0.254405
Itgal	integrin alpha L	NM_008400	37.4712	1.33229	0.035555
H2-DMa	histocompatibility 2, class II, locus DMa	NM_010386	37.0154	1.78488	0.04822
A_52_P362106	unknown	unknown	36.6341	9.84688	0.26879
Smpdl3b	sphingomyelin phosphodiesterase, acid-like 3B	NM_133888	36.6243	2.18088	0.0595474
A_52_P1173559	unknown	unknown	36.2432	3.15847	0.0871466
Fanca	Fanconi anemia, complementation group A	NM_016925	34.1829	14.6899	0.429745
Irg1	immunoresponsive gene 1	NM_008392	34.1758	9.69152	0.283578
Itpka	inositol 1,4,5-trisphosphate 3-kinase A	NM_146125	33.4719	2.43844	0.0728504
Ptgs2	prostaglandin-endoperoxide synthase 2	NM_011198	32.6985	0.264885	0.00810082
Ciita	class II transactivator	NM_007575	32.0436	3.16987	0.0989238
Nlrc5	NLR family, CARD domain containing 5	XM_486147	31.6456	3.87853	0.122561
C1s	complement component 1, s subcomponent	NM_001097617	30.9343	1.01354	0.0327643
Socs1	suppressor of cytokine signaling 1	NM_009896	30.916	12.0656	0.39027
A_51_P434737	unknown	unknown	30.4867	11.4958	0.377076
Plac8	placenta-specific 8	NM_139198	29.9084	6.45423	0.2158
H2-Ab1	histocompatibility 2, class II antigen A, beta 1	NM_207105	28.5596	8.43238	0.295255
Ifi47	interferon gamma inducible protein 47	NM_008330	27.5958	3.94976	0.143129
A_52_P80305	unknown	unknown	26.5955	11.2976	0.424792
EG667984	predicted gene, EG667984	XR_002113	26.4459	10.0367	0.379519
Cnn3	calponin 3, acidic	NM_028044	25.8445	4.76315	0.1843
Cd274	CD274 antigen	NM_021893	25.1755	4.42403	0.175727
Fcgr4	Fc receptor, IgG, low affinity IV	NM_144559	25.1482	10.7434	0.427205
Ch25h	cholesterol 25-hydroxylase	NM_009890	24.3341	8.3306	0.342342
Bst1	bone marrow stromal cell antigen 1	NM_009763	24.1982	3.73577	0.154382
Tap2	transporter 2, ATP-binding cassette, sub-family B (MDR/TAP)	NM_011530	24.0184	4.92478	0.205042
Zbp1	Z-DNA binding protein 1	NM_001139519	23.9888	7.11269	0.2965
EG209380	predicted gene, EG209380	NM_001001318	23.1664	1.75062	0.0755672
4922502B01Rik	RIKEN cDNA 4922502B01 gene	XM_001000244	22.6161	8.16608	0.361073
Megf6	multiple EGF-like-domains 6	XM_620148	21.9364	2.47857	0.112989
A_52_P266997	unknown	unknown	21.7185	17.9163	0.824933
Pla2g4a	phospholipase A2, group IVA (cytosolic, calcium-dependent)	NM_008869	21.5593	3.22452	0.149565
1100001H23Rik	RIKEN cDNA 1100001H23 gene	NM_025806	20.7626	1.35287	0.0651587
Tap1	transporter 1, ATP-binding cassette, sub-family B (MDR/TAP)	NM_013683	20.7119	2.57174	0.124167
Zyx	zyxin	NM_011777	20.0792	5.15608	0.256787
Stat1	signal transducer and activator of transcription 1	NM_009283	19.9817	1.5513	0.077636
E130009J12Rik	RIKEN cDNA E130009J12 gene	NM_001008973	19.7825	5.70985	0.288632
A_52_P924359	unknown	unknown	19.707	11.8221	0.599892
Cd69	CD69 antigen	NM_001033122	19.5757	29.6796	1.51614
4921530D09Rik	RIKEN cDNA 4921530D09 gene	XM_913680	19.5244	8.19131	0.419542
Fam164c	family with sequence similarity 164, member C	NM_172414	19.4843	9.008	0.462321
EG317677	predicted gene, EG317677	NM_173864	19.2938	1.82043	0.0943534
Slamf8	SLAM family member 8	NM_029084	19.2553	2.07497	0.107761
Stat1	signal transducer and activator of transcription 1	NM_009283	19.2093	2.24682	0.116965
Il18bp	interleukin 18 binding protein	NM_010531	18.4724	12.8815	0.697335
Tchh	trichohyalin	XM_001000857	18.3935	1.2902	0.0701443
Klra2	killer cell lectin-like receptor, subfamily A, member 2	NM_008462	17.8996	1.94329	0.108566
Ccl5	chemokine (C-C motif) ligand 5	NM_013653	17.8464	34.2833	1.92103
Irgm1	immunity-related GTPase family M member 1	NM_008326	17.5373	4.73403	0.269941
Myh10	myosin, heavy polypeptide 10, non-muscle	NM_175260	17.3912	4.39336	0.25262
Gpr141	G protein-coupled receptor 141	NM_181754	17.2022	2.88811	0.167892
Samhd1	SAM domain and HD domain, 1	NM_001139520	16.9123	4.17405	0.246806
Otud1	OTU domain containing 1	XM_622877	16.6418	12.8981	0.775044
Irgm2	immunity-related GTPase family M member 2	NM_019440	16.5562	2.00838	0.121307
A_52_P399536	unknown	unknown	16.4625	8.12849	0.493758
Tppp3	tubulin polymerization-promoting protein family member 3	NM_026481	16.0673	2.69222	0.167559
A_51_P189334	unknown	unknown	16.0539	4.00815	0.249669
Dusp10	dual specificity phosphatase 10	NM_022019	15.7749	4.28687	0.271752
Tmem67	transmembrane protein 67	NM_177861	15.6842	4.77049	0.304158
Ctsc	cathepsin C	NM_009982	15.3291	3.00499	0.196032
Cst7	cystatin F (leukocystatin)	NM_009977	15.089	10.9721	0.72716
Cd1d2	CD1d2 antigen	NM_007640	14.8597	4.07888	0.274492
A_52_P1157520	unknown	unknown	14.7725	4.9276	0.333567
Flt1	FMS-like tyrosine kinase 1	NM_010228	14.6676	72.5566	4.94672
Itpr1	inositol 1,4,5-triphosphate receptor 1	NM_010585	13.9043	6.78601	0.48805
A_52_P1061559	unknown	unknown	13.5465	13.1372	0.969791
Cpe	carboxypeptidase E	NM_013494	13.3521	7.6589	0.573611
A_51_P410639	unknown	unknown	13.3241	3.0274	0.227211
C3	complement component 3	NM_009778	13.2528	5.34664	0.403434
Fpr2	formyl peptide receptor 2	NM_008039	13.1215	5.29037	0.403184
A_52_P627677	unknown	unknown	13.0085	15.6427	1.2025
A_52_P663937	unknown	unknown	12.9345	7.56634	0.584972
Rab43	RAB43, member RAS oncogene family	NM_001039394	12.7239	3.03881	0.238828
Samhd1	SAM domain and HD domain, 1	NM_001139520	12.5514	5.14554	0.409957
Il18bp	interleukin 18 binding protein	NM_010531	12.2975	10.8879	0.885374
Pnpla5	patatin-like phospholipase domain containing 5	NM_029427	12.2382	1.79286	0.146497
A_52_P615247	unknown	unknown	12.2029	28.6916	2.35121
4932415M13Rik	RIKEN cDNA 4932415M13 gene	NM_001037718	12.0336	11.864	0.985903
Itgb7	integrin beta 7	NM_013566	12.0242	2.29337	0.190729
Il2rg	interleukin 2 receptor, gamma chain	NM_013563	12.0093	3.74489	0.311833
Irgm1	immunity-related GTPase family M member 1	NM_008326	11.9801	5.11472	0.426935
Tchh	trichohyalin	XM_001000857	11.9198	1.0052	0.0843298
Pstpip2	proline-serine-threonine phosphatase-interacting protein 2	NM_013831	11.8744	0.89367	0.0752604
Nt5c1b	5'-nucleotidase, cytosolic IB	NM_027588	11.8652	4.7518	0.400481
4931407G18Rik	RIKEN cDNA 4931407G18 gene	NM_027631	11.6765	2.88974	0.247484
Myh10	myosin, heavy polypeptide 10, non-muscle	NM_175260	11.5655	1.39503	0.12062
Tgtp	T-cell specific GTPase	NM_011579	11.4384	4.87868	0.426518
Cd74	CD74 antigen (invariant polypeptide of major histocompatibility complex, class II antigen-associated)	NM_001042605	11.2591	8.46128	0.751509
Icam1	intercellular adhesion molecule 1	NM_010493	11.1143	2.54651	0.22912
Tmie	transmembrane inner ear	NM_146260	11.0305	5.353	0.48529
Ppargc1b	peroxisome proliferative activated receptor, gamma, coactivator 1 beta	NM_133249	10.8368	0.951953	0.0878446
Lair1	leukocyte-associated Ig-like receptor 1	NM_001113474	10.7902	3.69389	0.342337
Stat1	signal transducer and activator of transcription 1	NM_009283	10.7398	1.63893	0.152602
Batf2	basic leucine zipper transcription factor, ATF-like 2	NM_028967	10.7172	2.26353	0.211204
Sell	selectin, lymphocyte	NM_011346	10.7131	54.8692	5.12171
Scd2	stearoyl-Coenzyme A desaturase 2	NM_009128	10.4848	0.442855	0.0422376
Rab43	RAB43, member RAS oncogene family	NM_001039394	10.405	4.02792	0.387115
Gvin1	GTPase, very large interferon inducible 1	NM_001039160	10.3325	2.4723	0.239273
Trpm2	transient receptor potential cation channel, subfamily M, member 2	NM_138301	10.3211	0.767026	0.0743162
Gvin1	GTPase, very large interferon inducible 1	NM_001039160	10.295	2.00799	0.195046
Tapbpl	TAP binding protein-like	NM_145391	10.1259	3.9233	0.387452
Apol7c	apolipoprotein L 7c	NM_175391	9.99256	1.4089	0.140995
Serpinb9	serine (or cysteine) peptidase inhibitor, clade B, member 9	NM_009256	9.95038	4.944	0.496866
C3	complement component 3	NM_009778	9.93096	4.97501	0.500959
Kif5c	kinesin family member 5C	NM_008449	9.81151	4.57727	0.466521
D14Ertd668e	DNA segment, Chr 14, ERATO Doi 668, expressed	NM_199015	9.79663	6.86811	0.701069
Wars	tryptophanyl-tRNA synthetase	NM_011710	9.7764	1.70289	0.174184
Ldlr	low density lipoprotein receptor	NM_010700	9.75507	2.54401	0.260788
A_51_P288592	unknown	unknown	9.7184	7.98334	0.821467
A_52_P949284	unknown	unknown	9.67556	5.42459	0.560648
Gpr114	G protein-coupled receptor 114	NM_001033468	9.66028	13.9529	1.44436
A430084P05Rik	RIKEN cDNA A430084P05 gene	NM_001045526	9.51306	23.1948	2.4382
Lair1	leukocyte-associated Ig-like receptor 1	NM_001113474	9.49573	7.00784	0.738
Nampt	nicotinamide phosphoribosyltransferase	NM_021524	9.46336	1.9541	0.206491
Tmem2	transmembrane protein 2	NM_001033759	9.4503	2.27096	0.240306
Aif1	allograft inflammatory factor 1	NM_019467	9.44311	6.91993	0.732803
Cd1d1	CD1d1 antigen	NM_007639	9.44249	2.99994	0.317707
H2-M10.2	histocompatibility 2, M region locus 10.2	NM_177923	9.40105	4.5165	0.480425
Bcan	brevican	NM_001109758	9.3501	3.5872	0.383653
Itpr1	inositol 1,4,5-triphosphate receptor 1	NM_010585	9.33588	4.90268	0.525144
Psmb8	proteasome (prosome, macropain) subunit, beta type 8 (large multifunctional peptidase 7)	NM_010724	9.30346	3.06271	0.329201
A_51_P199266	unknown	unknown	9.23948	7.8144	0.845762
Gm1966	gene model 1966, (NCBI)	XM_001000891	9.22628	1.79855	0.194938
A_52_P1139792	unknown	unknown	9.21663	2.47153	0.26816
A_52_P601295	unknown	unknown	9.132	7.15662	0.783687
Ubd	ubiquitin D	NM_023137	8.99465	1.63847	0.182161
Arhgap15	Rho GTPase activating protein 15	NM_001025377	8.9423	1.7578	0.196572
A_51_P314547	unknown	unknown	8.89084	2.40867	0.270916
C1r	complement component 1, r subcomponent	NM_023143	8.85593	3.91665	0.442263
Sema4a	sema domain, immunoglobulin domain (Ig), transmembrane domain (TM) and short cytoplasmic domain, (semaphorin) 4A	NM_013658	8.67794	2.03967	0.235041
Aif1	allograft inflammatory factor 1	NM_019467	8.64696	5.09059	0.588715
Ptprz1	protein tyrosine phosphatase, receptor type Z, polypeptide 1	NM_001081306	8.62371	10.9852	1.27384
Pdcd1lg2	programmed cell death 1 ligand 2	NM_021396	8.61323	1.26768	0.147178
Psmb8	proteasome (prosome, macropain) subunit, beta type 8 (large multifunctional peptidase 7)	NM_010724	8.57324	3.47017	0.404767
H2-DMb2	histocompatibility 2, class II, locus Mb2	NM_010388	8.55756	1.66039	0.194026
Rab43	RAB43, member RAS oncogene family	NM_001039394	8.54067	3.86574	0.452628
A_52_P477309	unknown	unknown	8.5336	9.90081	1.16021
3110003A17Rik	RIKEN cDNA 3110003A17 gene	NM_028440	8.53134	4.68958	0.549688
Fam82a2	family with sequence similarity 82, member A2	NM_001033136	8.50674	4.35805	0.512306
Cd86	CD86 antigen	NM_019388	8.44478	2.44005	0.288942
Inpp5j	inositol polyphosphate 5-phosphatase J	NM_172439	8.37834	1.92897	0.230233
6330578E17Rik	RIKEN cDNA 6330578E17 gene	NM_198006	8.34791	3.12607	0.374473
Stat1	signal transducer and activator of transcription 1	NM_009283	8.27232	1.43251	0.17317
Cd86	CD86 antigen	NM_019388	8.24095	3.81501	0.462933
Pfkp	phosphofructokinase, platelet	NM_019703	8.19914	3.46598	0.422725
Slfn1	schlafen 1	NM_011407	8.19317	11.1781	1.36432
Ass1	argininosuccinate synthetase 1	NM_007494	8.17471	6.3303	0.774376
Klra2	killer cell lectin-like receptor, subfamily A, member 2	NM_008462	8.10944	2.65472	0.327361
Krt85	keratin 85	NM_016879	8.08053	14.468	1.79047
Lypla1	lysophospholipase 1	NM_008866	8.01227	2.11786	0.264327
Rnf19b	ring finger protein 19B	XM_204030	7.9751	1.19655	0.150036
Gpr18	G protein-coupled receptor 18	NM_182806	7.95791	4.61824	0.580333
Nampt	nicotinamide phosphoribosyltransferase	NM_021524	7.95781	2.73815	0.344084
Tnfrsf14	tumor necrosis factor receptor superfamily, member 14 (herpesvirus entry mediator)	NM_178931	7.94824	1.27069	0.15987
Gls	glutaminase	NM_001081081	7.93166	6.10746	0.77001
Bat5	HLA-B associated transcript 5	NM_178592	7.89384	1.85715	0.235266
Tapbp	TAP binding protein	NM_001025313	7.89291	5.85609	0.741943
A_52_P637582	unknown	unknown	7.8919	4.20517	0.532846
Txn1	thioredoxin 1	NM_011660	7.87131	0.996337	0.126578
Tgm2	transglutaminase 2, C polypeptide	NM_009373	7.84068	3.37272	0.430156
6330510M09Rik	RIKEN cDNA 6330510M09 gene	unknown	7.81888	1.63579	0.20921
EG668139	predicted gene, EG668139	XR_001627	7.80143	1.69854	0.217721
Ifit2	interferon-induced protein with tetratricopeptide repeats 2	NM_008332	7.77859	22.7132	2.91996
Tnfrsf14	tumor necrosis factor receptor superfamily, member 14 (herpesvirus entry mediator)	NM_178931	7.72355	1.01446	0.131347
Ppt1	palmitoyl-protein thioesterase 1	NM_008917	7.71026	2.39441	0.310548
Pim1	proviral integration site 1	NM_008842	7.67391	0.729367	0.095045
Serpinb9	serine (or cysteine) peptidase inhibitor, clade B, member 9	NM_009256	7.66592	1.17413	0.153162
Pnp1	purine-nucleoside phosphorylase 1	NM_013632	7.60707	7.26188	0.954623
Irf8	interferon regulatory factor 8	NM_008320	7.54305	1.59256	0.21113
Ctsh	cathepsin H	NM_007801	7.46607	2.26877	0.303878
Gm1966	gene model 1966, (NCBI)	XM_001000891	7.42126	1.24796	0.16816
EG668139	predicted gene, EG668139	XR_001627	7.2924	1.59824	0.219165
4931422A03Rik	RIKEN cDNA 4931422A03 gene	NM_175161	7.26202	2.41776	0.332932
A_52_P338550	unknown	unknown	7.25641	4.42671	0.610042
Il15ra	interleukin 15 receptor, alpha chain	NM_008358	7.25327	27.1115	3.73783
Mex3b	mex3 homolog B (C. elegans)	XM_620516	7.25095	1.52657	0.210534
9030625A04Rik	RIKEN cDNA 9030625A04 gene	NM_172488	7.24954	6.38277	0.880438
BC013712	cDNA sequence BC013712	NM_001033308	7.21322	3.58935	0.497607
A_51_P248888	unknown	unknown	7.15016	2.19035	0.306336
Naaa	N-acylethanolamine acid amidase	NM_025972	7.13169	1.56807	0.219874
A_52_P844857	unknown	unknown	7.09789	7.95612	1.12091
A_52_P166450	unknown	unknown	7.08737	33.5512	4.73394
Icam1	intercellular adhesion molecule 1	NM_010493	7.08069	2.55883	0.361381
Tgm2	transglutaminase 2, C polypeptide	NM_009373	7.04584	2.63131	0.373456
A_52_P179599	unknown	unknown	7.04535	9.81224	1.39273
Tgm2	transglutaminase 2, C polypeptide	NM_009373	7.02315	3.19977	0.455603
Padi6	peptidyl arginine deiminase, type VI	NM_153106	7.00047	6.14493	0.877788
Nos2	nitric oxide synthase 2, inducible	NM_010927	7.00033	11.2344	1.60484
Fgd2	FYVE, RhoGEF and PH domain containing 2	NM_013710	6.98836	1.81671	0.259962
Gjd3	gap junction protein, delta 3	NM_178596	6.9599	7.18399	1.0322
Psme2	proteasome (prosome, macropain) 28 subunit, beta	NM_001029855	6.92707	2.91288	0.420506
Ick	intestinal cell kinase	NM_019987	6.92285	1.64386	0.237454
Slco3a1	solute carrier organic anion transporter family, member 3a1	NM_001038643	6.87199	11.3512	1.6518
AU020206	expressed sequence AU020206	unknown	6.86345	0.524686	0.0764464
A_52_P535122	unknown	unknown	6.84799	2.33632	0.341169
A_52_P667157	unknown	unknown	6.83228	5.00525	0.732588
A_52_P556247	unknown	unknown	6.8256	7.80064	1.14285
Creb5	cAMP responsive element binding protein 5	NM_172728	6.82459	3.9426	0.577704
A_51_P237797	unknown	unknown	6.81943	2.2102	0.324103
P2ry14	purinergic receptor P2Y, G-protein coupled, 14	NM_001008497	6.79264	7.68809	1.13183
A_52_P382485	unknown	unknown	6.78371	3.64122	0.53676
Lass6	LAG1 homolog, ceramide synthase 6	NM_172856	6.76475	2.35702	0.348427
Gtpbp2	GTP binding protein 2	NM_019581	6.74713	5.08402	0.75351
H2-T22	histocompatibility 2, T region locus 22	NM_010397	6.74235	9.98814	1.4814
Arhgap15	Rho GTPase activating protein 15	NM_001025377	6.70995	2.20891	0.329199
OTTMUSG00000005523	predicted gene, OTTMUSG00000005523	NM_001045540	6.68797	2.90661	0.434602
Cd226	CD226 antigen	NM_001039149	6.64188	1.16194	0.174942
Herc5	hect domain and RLD 5	XM_001478484	6.63887	5.38	0.810379
Stx11	syntaxin 11	XM_001472888	6.63838	4.8974	0.737741
9330175E14Rik	RIKEN cDNA 9330175E14 gene	NM_177146	6.62641	1.19006	0.179594
A_52_P812688	unknown	unknown	6.56092	2.59648	0.395749
Ifit2	interferon-induced protein with tetratricopeptide repeats 2	NM_008332	6.53446	12.7944	1.95799
Tapbp	TAP binding protein	NM_001025313	6.50456	7.25094	1.11475
Qpct	glutaminyl-peptide cyclotransferase (glutaminyl cyclase)	NM_027455	6.50228	1.03427	0.159062
Cd38	CD38 antigen	NM_007646	6.49803	1.06512	0.163914
Gvin1	GTPase, very large interferon inducible 1	NM_001039160	6.47366	1.75013	0.270346
Dna2	DNA replication helicase 2 homolog (yeast)	NM_177372	6.47214	0.573358	0.0885885
Tmtc4	transmembrane and tetratricopeptide repeat containing 4	NM_028651	6.44533	1.22372	0.189862
Ppt1	palmitoyl-protein thioesterase 1	NM_008917	6.43842	1.85058	0.287427
A_51_P293401	unknown	unknown	6.4012	19.2276	3.00375
S100a14	S100 calcium binding protein A14	NM_025393	6.33226	6.03988	0.953828
Pnp1	purine-nucleoside phosphorylase 1	NM_013632	6.31242	5.94616	0.941978
Fam55c	family with sequence similarity 55, member C	NM_001134457	6.30999	1.49866	0.237507
A_52_P332788	unknown	unknown	6.297	21.1765	3.36295
Il4ra	interleukin 4 receptor, alpha	NM_001008700	6.26705	0.714782	0.114054
1200002N14Rik	RIKEN cDNA 1200002N14 gene	NM_027878	6.25147	1.41155	0.225795
A_51_P502919	unknown	unknown	6.24299	2.20039	0.352457
A_51_P146208	unknown	unknown	6.21762	1.75475	0.282222
Il3	interleukin 3	NM_010556	6.21555	3.28801	0.528998
A_52_P410334	unknown	unknown	6.21446	2.02934	0.326551
Rnf24	ring finger protein 24	NM_178607	6.21141	3.55818	0.572847
Lair1	leukocyte-associated Ig-like receptor 1	NM_001113474	6.19561	2.47018	0.398699
Aig1	androgen-induced 1	NM_025446	6.17673	3.44889	0.558367
Il12rb2	interleukin 12 receptor, beta 2	NM_008354	6.15781	1.75025	0.284232
Mx1	myxovirus (influenza virus) resistance 1	NM_010846	6.12192	10.8232	1.76794
Phf11	PHD finger protein 11	NM_172603	6.11583	7.22525	1.1814
Gpd2	glycerol phosphate dehydrogenase 2, mitochondrial	NM_010274	6.1101	0.88098	0.144184
Fpr2	formyl peptide receptor 2	NM_008039	6.10677	4.08727	0.669302
Tmsb10	thymosin, beta 10	NM_001039392	6.09134	4.92368	0.808308
Socs3	suppressor of cytokine signaling 3	NM_007707	6.04574	2.06369	0.341346
Ltb	lymphotoxin B	NM_008518	6.0341	10.719	1.7764
Dna2	DNA replication helicase 2 homolog (yeast)	NM_177372	6.01476	0.266946	0.0443818
Disp2	dispatched homolog 2 (Drosophila)	NM_170593	6.00598	2.21315	0.368491
A_52_P261969	unknown	unknown	6.00556	2.09781	0.34931
Gpr137	G protein-coupled receptor 137	NM_207220	6.00498	1.84651	0.307496
Gnb2l1	guanine nucleotide binding protein (G protein), beta polypeptide 2 like 1	NM_008143	5.99575	5.53514	0.923178
Krt8	keratin 8	NM_031170	5.9896	1.01996	0.170288
A_52_P677159	unknown	unknown	5.98161	1.99307	0.3332
A_52_P471812	unknown	unknown	5.94435	13.0572	2.19658
Igfbp3	insulin-like growth factor binding protein 3	NM_008343	5.94087	2.03614	0.342735
Ints4	integrator complex subunit 4	NM_027256	5.93772	2.97116	0.500387
Acsl1	acyl-CoA synthetase long-chain family member 1	NM_007981	5.91874	3.64613	0.61603
Pik3ip1	phosphoinositide-3-kinase interacting protein 1	NM_178149	5.91622	1.42977	0.241669
Mex3b	mex3 homolog B (C. elegans)	XM_620516	5.90939	1.76689	0.298996
Gnb4	guanine nucleotide binding protein (G protein), beta 4	NM_013531	5.89188	6.48423	1.10054
Cd38	CD38 antigen	NM_007646	5.88181	1.94746	0.331098
A_51_P107591	unknown	unknown	5.86063	2.05813	0.351179
A_52_P112443	unknown	unknown	5.84243	12.6016	2.15691
Hdac9	histone deacetylase 9	NM_024124	5.84119	1.09297	0.187114
Klhl6	kelch-like 6 (Drosophila)	NM_183390	5.81575	0.578186	0.0994172
Thbs1	thrombospondin 1	NM_011580	5.79589	2.74837	0.474194
Rbl1	retinoblastoma-like 1 (p107)	NM_001139516	5.78348	2.83842	0.49078
A_51_P416108	unknown	unknown	5.76517	1.81059	0.314057
Dna2	DNA replication helicase 2 homolog (yeast)	NM_177372	5.74125	0.323603	0.0563647
Lpin2	lipin 2	NM_022882	5.72057	2.20705	0.38581
Rnf152	ring finger protein 152	NM_178779	5.69094	3.26465	0.573657
Ddx4	DEAD (Asp-Glu-Ala-Asp) box polypeptide 4	NM_010029	5.6837	17.7252	3.11861
Psmb9	proteasome (prosome, macropain) subunit, beta type 9 (large multifunctional peptidase 2)	NM_013585	5.67966	2.93829	0.517335
Tnik	TRAF2 and NCK interacting kinase	XM_001473602	5.67913	1.6195	0.285168
Unc13d	unc-13 homolog D (C. elegans)	NM_001009573	5.67011	2.8027	0.494295
Cyp4f15	cytochrome P450, family 4, subfamily f, polypeptide 15	NM_134127	5.65805	1.62759	0.287659
EG545013	predicted gene, EG545013	NM_001025085	5.63198	2.4217	0.42999
A_52_P453411	unknown	unknown	5.6158	4.22613	0.752542
Mex3b	mex3 homolog B (C. elegans)	XM_620516	5.60573	1.52298	0.271682
Hdgfrp3	hepatoma-derived growth factor, related protein 3	NM_013886	5.60038	2.5423	0.45395
Pla2g4a	phospholipase A2, group IVA (cytosolic, calcium-dependent)	NM_008869	5.59754	1.76263	0.314894
2810403A07Rik	RIKEN cDNA 2810403A07 gene	NM_028814	5.56113	1.2316	0.221466
Herc5	hect domain and RLD 5	XM_001478484	5.54194	5.41325	0.976778
Parp9	poly (ADP-ribose) polymerase family, member 9	NM_030253	5.53899	4.5125	0.814679
A_52_P557837	unknown	unknown	5.52737	7.26244	1.31391
Upp1	uridine phosphorylase 1	NM_009477	5.4633	0.732195	0.134021
Lap3	leucine aminopeptidase 3	NM_024434	5.45039	1.73597	0.318505
Olfr355	olfactory receptor 355	NM_146625	5.4468	2.42733	0.445643
Tnni3	troponin I, cardiac 3	NM_009406	5.43925	1.054	0.193777
Thbs1	thrombospondin 1	NM_011580	5.42834	2.5951	0.478065
Hk3	hexokinase 3	NM_001033245	5.42618	2.69507	0.49668
Pvr	poliovirus receptor	NM_027514	5.41527	1.0314	0.190461
A_52_P72354	unknown	unknown	5.40688	3.2429	0.599773
A_51_P406650	unknown	unknown	5.38021	3.7239	0.692147
Gnb4	guanine nucleotide binding protein (G protein), beta 4	NM_013531	5.36094	6.61629	1.23416
Sla2	Src-like-adaptor 2	NM_029983	5.36007	5.1899	0.968252
Tnik	TRAF2 and NCK interacting kinase	XM_001473602	5.35706	1.62788	0.303875
2600010E01Rik	RIKEN cDNA 2600010E01 gene	NM_001083810	5.35385	2.38049	0.444632
Kcnk7	potassium channel, subfamily K, member 7	NM_001004138	5.34751	2.11231	0.395009
Arhgef10	Rho guanine nucleotide exchange factor (GEF) 10	NM_001037736	5.34164	1.39271	0.260728
A_52_P229471	unknown	unknown	5.34103	1.28971	0.241472
Inpp5b	inositol polyphosphate-5-phosphatase B	NM_008385	5.3373	5.54152	1.03826
Ppt1	palmitoyl-protein thioesterase 1	NM_008917	5.32956	1.46759	0.275368
Mfsd7a	major facilitator superfamily domain containing 7A	NM_172883	5.32861	1.16099	0.217879
Tmem173	transmembrane protein 173	XM_128954	5.32476	2.70142	0.507332
Acsl1	acyl-CoA synthetase long-chain family member 1	NM_007981	5.32392	2.5451	0.47805
Bcl9	B-cell CLL/lymphoma 9	NM_029933	5.32218	11.2248	2.10906
Galnt3	UDP-N-acetyl-alpha-D-galactosamine:polypeptide N-acetylgalactosaminyltransferase 3	NM_015736	5.31135	1.08778	0.204804
A_52_P764477	unknown	unknown	5.28215	2.16048	0.409016
Cacna1i	calcium channel, voltage-dependent, alpha 1I subunit	NM_001044308	5.26379	2.46447	0.468193
Flt1	FMS-like tyrosine kinase 1	NM_010228	5.25085	32.046	6.10301
Psme2	proteasome (prosome, macropain) 28 subunit, beta	NM_001029855	5.248	2.56687	0.489115
4930528J11Rik	RIKEN cDNA 4930528J11 gene	unknown	5.24226	2.82734	0.539336
A_52_P554523	unknown	unknown	5.22671	1.07834	0.206313
Nod1	nucleotide-binding oligomerization domain containing 1	NM_172729	5.21505	2.96374	0.568306
Depdc1b	DEP domain containing 1B	NM_178683	5.19712	1.57996	0.304007
Sfxn2	sideroflexin 2	NM_053196	5.18093	3.52286	0.679967
5730446D14Rik	RIKEN cDNA 5730446D14 gene	XR_002350	5.17591	3.21991	0.622095
Prdx5	peroxiredoxin 5	NM_012021	5.16969	2.42145	0.468394
Tnik	TRAF2 and NCK interacting kinase	XM_001473602	5.16903	1.81662	0.351443
Klhl6	kelch-like 6 (Drosophila)	NM_183390	5.16867	0.474324	0.0917689
Tifab	TRAF-interacting protein with forkhead-associated domain, family member B	NM_145976	5.16476	0.846151	0.163832
Cd226	CD226 antigen	NM_001039149	5.16436	1.36617	0.264538
Sned1	sushi, nidogen and EGF-like domains 1	NM_172463	5.13659	2.6787	0.521494
Mrpl33	mitochondrial ribosomal protein L33	NM_025796	5.11274	2.30835	0.45149
Fbxo36	F-box protein 36	NM_025386	5.09984	4.04035	0.79225
Usp12	ubiquitin specific peptidase 12	NM_011669	5.09711	3.6679	0.719604
Dusp28	dual specificity phosphatase 28	NM_175118	5.07405	17.9282	3.53332
Pion	pigeon homolog (Drosophila)	NM_175437	5.06907	0.593485	0.11708
Ankrd33	ankyrin repeat domain 33	NM_144790	5.05654	0.678664	0.134215
A_52_P941128	unknown	unknown	5.04732	3.70289	0.733635
Aoah	acyloxyacyl hydrolase	NM_012054	5.03414	1.43945	0.285938
Chmp4c	chromatin modifying protein 4C	NM_025519	5.03198	2.74374	0.54526
Slamf9	SLAM family member 9	NM_029612	5.00827	3.22493	0.64392
Fam82a2	family with sequence similarity 82, member A2	NM_001033136	5.00819	3.03971	0.606947
Spo11	sporulation protein, meiosis-specific, SPO11 homolog (S. cerevisiae)	NM_001083959	5.00633	1.17145	0.233993
Tgs1	trimethylguanosine synthase homolog (S. cerevisiae)	NM_054089	5.00006	4.38685	0.87736
Nod2	nucleotide-binding oligomerization domain containing 2	NM_145857	5.00002	1.44616	0.289231
Trafd1	TRAF type zinc finger domain containing 1	NM_172275	4.96224	6.48015	1.30589
Fbxl5	F-box and leucine-rich repeat protein 5	NM_178729	4.95704	0.6318	0.127455
Apol7c	apolipoprotein L 7c	NM_175391	4.94549	1.08176	0.218737
Rdh19	retinol dehydrogenase 19	NM_147222	4.94429	1.05776	0.213937
Psmb10	proteasome (prosome, macropain) subunit, beta type 10	NM_013640	4.9408	3.83447	0.776081
Tnni3	troponin I, cardiac 3	NM_009406	4.93692	0.403259	0.0816823
Gpr171	G protein-coupled receptor 171	NM_173398	4.93517	1.25284	0.253859
Magohb	mago-nashi homolog B (Drosophila)	NM_025564	4.92548	1.07661	0.218579
A_52_P127892	unknown	unknown	4.9185	6.16333	1.25309
BC037703	cDNA sequence BC037703	NM_172295	4.91416	1.3908	0.283019
Tgs1	trimethylguanosine synthase homolog (S. cerevisiae)	NM_054089	4.91308	4.13905	0.842455
Cirh1a	cirrhosis, autosomal recessive 1A (human)	NM_011574	4.9102	1.68411	0.342982
1110038F14Rik	RIKEN cDNA 1110038F14 gene	NM_054099	4.90737	1.26501	0.257776
A_52_P525348	unknown	unknown	4.90561	1.93511	0.39447
Ass1	argininosuccinate synthetase 1	NM_007494	4.89171	5.21445	1.06598
Parp9	poly (ADP-ribose) polymerase family, member 9	NM_030253	4.87165	2.90897	0.597121
Gpr174	G protein-coupled receptor 174	NM_001033251	4.8668	2.15779	0.44337
Acsl1	acyl-CoA synthetase long-chain family member 1	NM_007981	4.85292	2.25028	0.463696
Mlkl	mixed lineage kinase domain-like	NM_029005	4.85061	4.62559	0.95361
BC057170	cDNA sequence BC057170	NM_172777	4.83217	1.79994	0.372492
Dpy19l1	dpy-19-like 1 (C. elegans)	NM_172920	4.82189	2.8325	0.587426
Ttc7	tetratricopeptide repeat domain 7	NM_028639	4.82015	2.29053	0.4752
Tmeff1	transmembrane protein with EGF-like and two follistatin-like domains 1	NM_021436	4.81842	1.52938	0.317402
Lass6	LAG1 homolog, ceramide synthase 6	NM_172856	4.8059	1.73655	0.361337
Zbtb7b	zinc finger and BTB domain containing 7B	NM_009565	4.79493	5.99923	1.25116
Tacr3	tachykinin receptor 3	NM_021382	4.78927	2.10851	0.440256
A_52_P305704	unknown	unknown	4.7735	4.77526	1.00037
Numa1	nuclear mitotic apparatus protein 1	NM_133947	4.76373	1.54668	0.324678
Galnt3	UDP-N-acetyl-alpha-D-galactosamine:polypeptide N-acetylgalactosaminyltransferase 3	NM_015736	4.75802	1.45751	0.306328
Frem2	Fras1 related extracellular matrix protein 2	NM_172862	4.75491	4.46939	0.939953
Plxna3	plexin A3	NM_008883	4.75226	1.1819	0.248703
Etv2	ets variant gene 2	NM_007959	4.75206	0.661205	0.139141
Fbxl5	F-box and leucine-rich repeat protein 5	NM_178729	4.74063	0.73046	0.154085
6330578E17Rik	RIKEN cDNA 6330578E17 gene	NM_198006	4.73333	3.12147	0.659467
Rnf19b	ring finger protein 19B	XM_204030	4.73086	1.55983	0.329713
Gm2a	GM2 ganglioside activator protein	NM_010299	4.719	1.17872	0.249781
A_52_P69558	unknown	unknown	4.71205	1.54404	0.32768
Olfr1509	olfactory receptor 1509	NM_020514	4.70947	1.27496	0.270723
Gata1	GATA binding protein 1	NM_008089	4.70735	2.87207	0.610124
A_52_P442126	unknown	unknown	4.7033	1.88785	0.401387
Garnl4	GTPase activating RANGAP domain-like 4	NM_001015046	4.68542	2.43258	0.519182
Axud1	AXIN1 up-regulated 1	NM_153287	4.67915	10.5532	2.25536
C4b	complement component 4B (Childo blood group)	NM_009780	4.6682	1.1644	0.249433
Olfr108	olfactory receptor 108	NM_146465	4.66449	1.58792	0.340428
Dlg2	discs, large homolog 2 (Drosophila)	NM_011807	4.65617	1.03121	0.221473
9230105E10Rik	RIKEN cDNA 9230105E10 gene	NM_175677	4.65096	2.25577	0.485012
Thbs1	thrombospondin 1	NM_011580	4.64784	2.83439	0.60983
A_51_P153805	unknown	unknown	4.63819	5.10846	1.10139
Abtb2	ankyrin repeat and BTB (POZ) domain containing 2	NM_178890	4.63167	3.23905	0.699328
Lrrc8c	leucine rich repeat containing 8 family, member C	NM_133897	4.62318	2.09017	0.452106
Katna1	katanin p60 (ATPase-containing) subunit A1	NM_011835	4.61407	2.17048	0.470404
A_52_P154407	unknown	unknown	4.61086	1.1395	0.247134
Rcn3	reticulocalbin 3, EF-hand calcium binding domain	NM_026555	4.60708	2.07859	0.451173
Arid5a	AT rich interactive domain 5A (MRF1-like)	NM_145996	4.59738	6.00691	1.3066
Ubox5	U box domain containing 5	NM_080562	4.59261	1.12897	0.245823
Hoxb5	homeo box B5	NM_008268	4.5896	3.20247	0.697767
Fam82a2	family with sequence similarity 82, member A2	NM_001033136	4.58	3.2422	0.707904
A_52_P1076447	unknown	unknown	4.55978	2.18054	0.478211
Olfr27	olfactory receptor 27	NM_146829	4.55242	0.845968	0.185828
A_51_P267114	unknown	unknown	4.54932	4.21985	0.927579
Nrxn2	neurexin II	NM_020253	4.54866	2.6648	0.585843
Sdc3	syndecan 3	NM_011520	4.54538	4.4147	0.97125
Tyk2	tyrosine kinase 2	NM_018793	4.52739	4.92317	1.08742
Mthfd2	methylenetetrahydrofolate dehydrogenase (NAD dependent), methenyltetrahydrofolate cyclohydrolase	NM_008638	4.52588	3.70023	0.817571
Mx1	myxovirus (influenza virus) resistance 1	NM_010846	4.5246	13.5486	2.99443
Paxip1	PAX interacting (with transcription-activation domain) protein 1	NM_018878	4.51572	1.49484	0.33103
A_52_P182118	unknown	unknown	4.49464	3.38081	0.752187
Zc3h12d	zinc finger CCCH type containing 12D	NM_172785	4.49122	3.58184	0.797521
A_51_P264139	unknown	unknown	4.48468	3.34027	0.744817
Itga8	integrin alpha 8	NM_001001309	4.48128	1.11654	0.249155
A_52_P321695	unknown	unknown	4.48122	6.85216	1.52909
4930403N07Rik	RIKEN cDNA 4930403N07 gene	XM_916831	4.47715	1.20494	0.26913
Ihh	Indian hedgehog	NM_010544	4.47401	2.98598	0.667407
Rnf213	ring finger protein 213	NM_001040005	4.47282	4.16105	0.930297
Samm50	sorting and assembly machinery component 50 homolog (S. cerevisiae)	NM_178614	4.4703	1.31721	0.294657
Clcn7	chloride channel 7	NM_011930	4.46669	5.80214	1.29898
H2-T22	histocompatibility 2, T region locus 22	NM_010397	4.46316	7.48951	1.67807
Tbc1d9	TBC1 domain family, member 9	NM_001111304	4.45454	2.68528	0.602818
E130309D02Rik	RIKEN cDNA E130309D02 gene	NM_172726	4.45383	1.45879	0.327536
A_51_P310387	unknown	unknown	4.44569	1.30336	0.293173
Zfp689	zinc finger protein 689	NM_175163	4.44557	1.36135	0.306225
A_52_P221145	unknown	unknown	4.44353	1.53057	0.34445
Itgal	integrin alpha L	NM_008400	4.44185	1.31787	0.296694
A_52_P488252	unknown	unknown	4.44029	1.07859	0.242909
Tgs1	trimethylguanosine synthase homolog (S. cerevisiae)	NM_054089	4.42115	5.66358	1.28102
Glipr2	GLI pathogenesis-related 2	NM_027450	4.41258	3.07579	0.69705
A_52_P351298	unknown	unknown	4.4099	2.84692	0.645576
Psme1	proteasome (prosome, macropain) 28 subunit, alpha	NM_011189	4.40813	3.70994	0.841612
Rbm4b	RNA binding motif protein 4B	NM_025717	4.39228	1.33836	0.304708
Herc5	hect domain and RLD 5	XM_001478484	4.39098	6.66724	1.5184
Gpr17	G protein-coupled receptor 17	NM_001025381	4.39068	1.58991	0.362111
Olfr703	olfactory receptor 703	NM_146596	4.3826	3.28494	0.749543
H28	histocompatibility 28	NM_031367	4.38244	3.24478	0.740404
A_52_P1172063	unknown	unknown	4.37287	2.5132	0.574726
Slc31a1	solute carrier family 31, member 1	NM_175090	4.36225	1.57049	0.360019
H2-Oa	histocompatibility 2, O region alpha locus	NM_008206	4.36193	2.457	0.563282
Slc31a1	solute carrier family 31, member 1	NM_175090	4.36094	1.66962	0.382859
Hrct1	histidine rich carboxyl terminus 1	NM_027511	4.34999	2.16947	0.498731
Tgs1	trimethylguanosine synthase homolog (S. cerevisiae)	NM_054089	4.34822	2.6487	0.609146
Sdc3	syndecan 3	NM_011520	4.34291	4.20872	0.969101
OTTMUSG00000005523	predicted gene, OTTMUSG00000005523	NM_001045540	4.34218	1.93461	0.445539
Casp1	caspase 1	NM_009807	4.34212	4.74531	1.09286
A_52_P1004684	unknown	unknown	4.34088	1.8769	0.432378
Vax1	ventral anterior homeobox containing gene 1	NM_009501	4.33166	1.06717	0.246365
Gnb4	guanine nucleotide binding protein (G protein), beta 4	NM_013531	4.32614	2.65154	0.612912
Slc19a3	solute carrier family 19 (sodium/hydrogen exchanger), member 3	NM_030556	4.32355	3.28318	0.759372
Parp8	poly (ADP-ribose) polymerase family, member 8	NM_001081009	4.31884	2.42552	0.561614
Exoc6	exocyst complex component 6	NM_175353	4.31586	1.14884	0.26619
Fam107a	family with sequence similarity 107, member A	NM_183187	4.31503	0.742699	0.172119
Ikzf2	IKAROS family zinc finger 2	NM_011770	4.30421	1.47895	0.343604
2310046K01Rik	RIKEN cDNA 2310046K01 gene	NM_027172	4.30203	3.67592	0.854461
Otc	ornithine transcarbamylase	NM_008769	4.30081	1.2331	0.286712
Obfc2a	oligonucleotide/oligosaccharide-binding fold containing 2A	NM_028696	4.29954	0.664759	0.154612
A_52_P248862	unknown	unknown	4.29718	5.13975	1.19608
Ggct	gamma-glutamyl cyclotransferase	NM_026637	4.29107	1.07663	0.250901
Tgfbi	transforming growth factor, beta induced	NM_009369	4.28365	4.3463	1.01463
Slc25a37	solute carrier family 25, member 37	NM_026331	4.28063	1.51194	0.353205
Tspo	translocator protein	NM_009775	4.27782	10.2777	2.40256
H2-T22	histocompatibility 2, T region locus 22	NM_010397	4.27556	9.03999	2.11434
Camk1d	calcium/calmodulin-dependent protein kinase ID	NM_177343	4.27382	2.2374	0.523514
Fam161a	family with sequence similarity 161, member A	NM_028672	4.25801	5.73591	1.34709
Wdyhv1	WDYHV motif containing 1	NM_029734	4.257	3.55703	0.835574
Exoc6	exocyst complex component 6	NM_175353	4.23383	1.75131	0.413648
4930468A15Rik	RIKEN cDNA 4930468A15 gene	XM_135954	4.23359	2.06791	0.488453
Cd226	CD226 antigen	NM_001039149	4.22968	2.82373	0.667599
4833422F24Rik	RIKEN cDNA 4833422F24 gene	NM_029021	4.2262	1.61554	0.382267
Tpst1	protein-tyrosine sulfotransferase 1	NM_001130476	4.2174	6.60696	1.56659
C130026I21Rik	RIKEN cDNA C130026I21 gene	NM_001037909	4.20913	3.54117	0.841308
Esr1	estrogen receptor 1 (alpha)	NM_007956	4.20844	2.43205	0.577899
1600021P15Rik	RIKEN cDNA 1600021P15 gene	NM_177718	4.18978	1.69775	0.405212
Usp37	ubiquitin specific peptidase 37	NM_176972	4.18571	5.02914	1.2015
Ap1s3	adaptor-related protein complex AP-1, sigma 3	NM_183027	4.17175	2.9209	0.700163
Brdt	bromodomain, testis-specific	NM_001079873	4.17092	1.94956	0.467417
Tcf7l2	transcription factor 7-like 2, T-cell specific, HMG-box	NM_001142918	4.16881	2.47855	0.594546
Trim21	tripartite motif-containing 21	NM_001082552	4.16545	2.40552	0.577494
Gabrb3	gamma-aminobutyric acid (GABA-A) receptor, subunit beta 3	NM_001038701	4.16424	4.18027	1.00385
Erc2	ELKS/RAB6-interacting/CAST family member 2	NM_177814	4.16344	1.87951	0.451432
Camk1d	calcium/calmodulin-dependent protein kinase ID	NM_177343	4.1611	1.93291	0.46452
Cd2ap	CD2-associated protein	NM_009847	4.14028	2.09662	0.506396
Cenpo	centromere protein O	NM_134046	4.13808	1.66504	0.402371
Epcam	epithelial cell adhesion molecule	NM_008532	4.13704	0.746405	0.18042
Gusb	glucuronidase, beta	NM_010368	4.13393	2.50228	0.605302
A_51_P222125	unknown	unknown	4.13186	1.61167	0.390058
Svep1	sushi, von Willebrand factor type A, EGF and pentraxin domain containing 1	NM_022814	4.12793	1.80513	0.437297
A_51_P298975	unknown	unknown	4.1254	1.26605	0.306891
Ifitm6	interferon induced transmembrane protein 6	NM_001033632	4.12426	2.48758	0.603158
Klf2	Kruppel-like factor 2 (lung)	NM_008452	4.11926	0.387387	0.0940428
Clic5	chloride intracellular channel 5	NM_172621	4.10958	1.60661	0.390943
Spata17	spermatogenesis associated 17	NM_028848	4.1085	1.42253	0.34624
Slc2a6	solute carrier family 2 (facilitated glucose transporter), member 6	NM_172659	4.10588	3.70825	0.903156
Rab27a	RAB27A, member RAS oncogene family	NM_023635	4.09553	1.13796	0.277854
A_51_P418129	unknown	unknown	4.09512	2.17726	0.531672
Pgs1	phosphatidylglycerophosphate synthase 1	NM_133757	4.0904	2.06193	0.50409
Asgr2	asialoglycoprotein receptor 2	NM_007493	4.08607	1.72221	0.421484
Chst4	carbohydrate (chondroitin 6/keratan) sulfotransferase 4	NM_011998	4.08569	3.04559	0.745429
Fbxl5	F-box and leucine-rich repeat protein 5	NM_178729	4.07793	0.702923	0.172372
2610034M16Rik	RIKEN cDNA 2610034M16 gene	NM_027001	4.06505	1.60257	0.394232
Ripk3	receptor-interacting serine-threonine kinase 3	NM_019955	4.06448	1.65459	0.407085
Gfm2	G elongation factor, mitochondrial 2	NM_177266	4.06171	2.53565	0.624281
Parp11	poly (ADP-ribose) polymerase family, member 11	NM_181402	4.05334	4.41641	1.08957
A_51_P218402	unknown	unknown	4.04768	0.981413	0.242463
Dnm1	dynamin 1	NM_010065	4.04638	1.34947	0.3335
Ppargc1b	peroxisome proliferative activated receptor, gamma, coactivator 1 beta	NM_133249	4.03604	1.13739	0.281808
Ramp2	receptor (calcitonin) activity modifying protein 2	NM_019444	4.03565	1.01565	0.251669
Batf3	basic leucine zipper transcription factor, ATF-like 3	NM_030060	4.03495	2.63349	0.652671
A_52_P654946	unknown	unknown	4.02817	4.0725	1.011
Il17c	interleukin 17C	NM_145834	4.02751	3.25141	0.807298
Epas1	endothelial PAS domain protein 1	NM_010137	4.02567	5.1593	1.2816
A_52_P500274	unknown	unknown	4.02168	5.65045	1.405
Olfr1341	olfactory receptor 1341	NM_146853	4.01102	1.3091	0.326375
Ccr2	chemokine (C-C motif) receptor 2	NM_009915	4.00431	1.07874	0.269394
