# Supplementary material for: Impaired Chromatin Remodelling at STAT1-Regulated Promoters Leads to Global Unresponsiveness of Toxoplasma gondii-Infected Macrophages to IFN-γ
Source: PLoS Pathog. 2012 Jan 19;8(1):e1002483. doi: 10.1371/journal.ppat.1002483 (PMC3262016; doi:10.1371/journal.ppat.1002483)
Supplement: Table S2 — Expression of IFN-γ-repressed genes in T. gondii-infected and non-infected BMMΦ. Differentially expressed genes after treatment of non-infected BMMΦ with IFN-γ (IFN-γ, n.i. vs untreated, n.i.) were identified by ANOVA; those at least four-fold down-regulated (absolute value) at a false-discovery rate ≤ 1% were included in the list. Expression in non-infected BMMΦ was compared with that in Toxoplasma-infected BMMΦ (IFN-γ, T. gondii vs untreated, T. gondii) and the parasite effect was calculated [x-fold]. (XLSX) [file ppat.1002483.s006.xlsx]

## Sheet: Tabelle1
Table S2: Expression of IFN-g-repressed genes in T. gondii-infected and non-infected BMMΦ
			IFN-g vs untreated
Symbol	Name	RefSeq	n.i.	T. gondii	Effect of T. gondii
Tom1l1	target of myb1-like 1 (chicken)	NM_028011	0.249812	0.434355	1.73873
A_52_P555144	unknown	unknown	0.249768	2.84665	11.3972
BC016495	cDNA sequence BC016495	NM_145497	0.249628	0.607661	2.43427
Bri3	brain protein I3	NM_018772	0.248762	2.28885	9.20097
Mgll	monoglyceride lipase	NM_011844	0.248475	0.962222	3.87252
Slc9a7	solute carrier family 9 (sodium/hydrogen exchanger), member 7	NM_177353	0.247338	1.18336	4.78438
Myo1b	myosin IB	NM_010863	0.247284	0.598458	2.42013
Sesn1	sestrin 1	NM_001013370	0.246867	0.197903	0.801659
Pomt2	protein-O-mannosyltransferase 2	NM_153415	0.246688	0.949177	3.84769
Stmn1	stathmin 1	NM_019641	0.246576	0.393278	1.59496
Itgb5	integrin beta 5	NM_010580	0.246077	0.268307	1.09034
Il1r1	interleukin 1 receptor, type I	NM_001123382	0.244983	0.562087	2.29439
Itsn1	intersectin 1 (SH3 domain protein 1A)	NM_001110275	0.244453	0.273592	1.1192
Ppfibp1	PTPRF interacting protein, binding protein 1 (liprin beta 1)	NM_026221	0.244435	0.788723	3.22672
Rapgef5	Rap guanine nucleotide exchange factor (GEF) 5	NM_175930	0.244264	0.378111	1.54796
Flcn	folliculin	NM_146018	0.244259	0.484867	1.98505
Cd200	CD200 antigen	NM_010818	0.244164	2.54011	10.4033
Sh3bgrl2	SH3 domain binding glutamic acid-rich protein like 2	NM_172507	0.243842	0.753014	3.08812
Ndst1	N-deacetylase/N-sulfotransferase (heparan glucosaminyl) 1	NM_008306	0.243748	0.557107	2.28559
Sh3bp5	SH3-domain binding protein 5 (BTK-associated)	NM_011894	0.243722	1.11333	4.56805
Snx29	sorting nexin 29	NM_028964	0.243031	0.560995	2.30833
9630019E01Rik	RIKEN cDNA 9630019E01 gene	unknown	0.242664	1.11069	4.57706
Clec1a	C-type lectin domain family 1, member a	NM_175526	0.241899	2.29083	9.47019
Phyhd1	phytanoyl-CoA dioxygenase domain containing 1	NM_172267	0.241517	1.16007	4.80329
Blvra	biliverdin reductase A	NM_026678	0.241509	1.01154	4.18843
Eya4	eyes absent 4 homolog (Drosophila)	NM_010167	0.241148	0.733519	3.04178
Fnip2	folliculin interacting protein 2	XM_907047	0.241138	1.26424	5.24279
Slc24a3	solute carrier family 24 (sodium/potassium/calcium exchanger), member 3	NM_053195	0.240837	7.6705	31.8493
Cnksr3	Cnksr family member 3	NM_172546	0.239764	1.04049	4.33962
Col4a5	collagen, type IV, alpha 5	NM_007736	0.239527	1.54868	6.46559
Dab2	disabled homolog 2 (Drosophila)	NM_001008702	0.23927	0.379495	1.58606
Rnf149	ring finger protein 149	NM_001033135	0.239126	0.392633	1.64195
Arhgap19	Rho GTPase activating protein 19	NM_027667	0.238952	0.837849	3.50635
Slc27a1	solute carrier family 27 (fatty acid transporter), member 1	NM_011977	0.23861	0.744314	3.11938
Tslp	thymic stromal lymphopoietin	NM_021367	0.238313	0.773229	3.24459
Mpp1	membrane protein, palmitoylated	NM_008621	0.237867	1.2149	5.10747
A_52_P46688	unknown	unknown	0.237318	0.783446	3.30125
A_52_P101728	unknown	unknown	0.237186	0.437675	1.84528
Zranb3	zinc finger, RAN-binding domain containing 3	NM_027678	0.23708	0.409781	1.72845
A_52_P234695	unknown	unknown	0.236496	0.348977	1.47562
Ccrk	cell cycle related kinase	NM_053180	0.236375	2.03118	8.59306
Cd300lf	CD300 antigen like family member F	NM_145634	0.236201	0.827114	3.50174
Rttn	rotatin	NM_175542	0.235965	0.485954	2.05944
Col1a2	collagen, type I, alpha 2	NM_007743	0.235802	0.850685	3.60762
Slc16a10	solute carrier family 16 (monocarboxylic acid transporters), member 10	NM_001114332	0.235773	0.689135	2.92288
Rgs18	regulator of G-protein signaling 18	NM_022881	0.235322	0.330219	1.40326
Yif1b	Yip1 interacting factor homolog B (S. cerevisiae)	NM_001110201	0.23497	0.901428	3.83636
Ptafr	platelet-activating factor receptor	NM_001081211	0.233903	1.02249	4.3714
Cpeb3	cytoplasmic polyadenylation element binding protein 3	NM_198300	0.233319	2.19108	9.39094
C3ar1	complement component 3a receptor 1	NM_009779	0.2333	1.57398	6.74659
Aph1b	anterior pharynx defective 1b homolog (C. elegans)	NM_177583	0.233295	0.523311	2.24313
Chn2	chimerin (chimaerin) 2	NM_023543	0.232381	0.549979	2.36671
Pde1c	phosphodiesterase 1C	NM_001025568	0.232291	0.538763	2.31934
4930405H06Rik	RIKEN cDNA 4930405H06 gene	unknown	0.232147	0.944956	4.07051
A_51_P512379	unknown	unknown	0.232131	1.12543	4.84828
Rragc	Ras-related GTP binding C	NM_017475	0.231432	0.923098	3.98864
Mical2	microtubule associated monoxygenase, calponin and LIM domain containing 2	NM_177282	0.231015	0.611116	2.64535
Cd109	CD109 antigen	NM_153098	0.230295	0.453764	1.97036
1300002K09Rik	RIKEN cDNA 1300002K09 gene	NM_028788	0.22972	2.51165	10.9335
Nme4	non-metastatic cells 4, protein expressed in	NM_019731	0.22963	0.274656	1.19608
Plxna2	plexin A2	NM_008882	0.2296	1.078	4.6951
Sash1	SAM and SH3 domain containing 1	NM_175155	0.229133	1.16921	5.10275
EG433637	predicted gene, EG433637	XM_489019	0.228538	0.593665	2.59766
Npdc1	neural proliferation, differentiation and control gene 1	NM_008721	0.22789	0.881542	3.86827
Gmpr	guanosine monophosphate reductase	NM_025508	0.227818	0.413397	1.81459
Ndst1	N-deacetylase/N-sulfotransferase (heparan glucosaminyl) 1	NM_008306	0.227459	0.483636	2.12626
Il1rl1	interleukin 1 receptor-like 1	NM_001025602	0.227309	0.43513	1.91427
2310016C08Rik	RIKEN cDNA 2310016C08 gene	NM_023516	0.226868	0.43894	1.93478
Osbpl11	oxysterol binding protein-like 11	NM_176840	0.226688	0.370933	1.63632
Nedd4	neural precursor cell expressed, developmentally down-regulated 4	NM_010890	0.226385	0.632822	2.79534
Mocos	molybdenum cofactor sulfurase	NM_026779	0.226204	1.20716	5.33657
A_52_P604345	unknown	unknown	0.225801	0.753354	3.33636
Spsb4	splA/ryanodine receptor domain and SOCS box containing 4	NM_145134	0.225599	0.515461	2.28485
Mocos	molybdenum cofactor sulfurase	NM_026779	0.225333	1.19856	5.31907
Gabarapl1	gamma-aminobutyric acid (GABA(A)) receptor-associated protein-like 1	NM_020590	0.225221	0.39663	1.76107
Pltp	phospholipid transfer protein	NM_011125	0.225192	0.799738	3.55136
Daglb	diacylglycerol lipase, beta	NM_144915	0.225178	0.675538	3.00001
Socs6	suppressor of cytokine signaling 6	NM_018821	0.22515	0.645677	2.86776
A_51_P166967	unknown	unknown	0.224735	0.692444	3.08116
Tns1	tensin 1	XM_619639	0.224408	1.42137	6.33388
Vsig2	V-set and immunoglobulin domain containing 2	NM_020518	0.224301	1.41558	6.31105
A_52_P564962	unknown	unknown	0.224134	1.42766	6.36968
Gpr183	G protein-coupled receptor 183	NM_183031	0.223306	0.917417	4.10835
Ell2	elongation factor RNA polymerase II 2	NM_138953	0.223059	2.01591	9.03757
1110002B05Rik	RIKEN cDNA 1110002B05 gene	NM_134054	0.223012	0.311702	1.39769
Abcd2	ATP-binding cassette, sub-family D (ALD), member 2	NM_011994	0.221427	0.425107	1.91986
St6gal1	beta galactoside alpha 2,6 sialyltransferase 1	NM_145933	0.221251	0.430724	1.94677
Cpeb4	cytoplasmic polyadenylation element binding protein 4	NM_026252	0.220719	2.6432	11.9754
Col8a1	collagen, type VIII, alpha 1	NM_007739	0.22064	0.587176	2.66124
3200002M19Rik	RIKEN cDNA 3200002M19 gene	NM_027532	0.220617	1.19037	5.39563
3200002M19Rik	RIKEN cDNA 3200002M19 gene	NM_027532	0.220549	1.02709	4.65697
Csf1	colony stimulating factor 1 (macrophage)	NM_001113529	0.220361	1.59973	7.25959
Rpl39l	ribosomal protein L39-like	NM_026594	0.219596	0.623142	2.83768
Plscr4	phospholipid scramblase 4	NM_178711	0.219573	0.420187	1.91366
Gstm1	glutathione S-transferase, mu 1	NM_010358	0.219556	1.14888	5.23273
Epb4.1l3	erythrocyte protein band 4.1-like 3	NM_013813	0.219308	1.0254	4.67563
Chst11	carbohydrate sulfotransferase 11	NM_021439	0.219026	0.607676	2.77445
Cav2	caveolin 2	NM_016900	0.218668	0.254111	1.16208
Apoc2	apolipoprotein C-II	NM_009695	0.218442	0.678819	3.10754
Nat8l	N-acetyltransferase 8-like	NM_001001985	0.218075	0.550696	2.52526
Col12a1	collagen, type XII, alpha 1	NM_007730	0.217923	0.429282	1.96988
A230066D03Rik	RIKEN cDNA A230066D03 gene	unknown	0.217617	4.36789	20.0714
A_52_P68440	unknown	unknown	0.217374	7.02835	32.333
Man2a2	mannosidase 2, alpha 2	NM_172903	0.217297	0.247702	1.13992
Emp2	epithelial membrane protein 2	NM_007929	0.216575	0.710113	3.27883
Hpgd	hydroxyprostaglandin dehydrogenase 15 (NAD)	NM_008278	0.216444	0.509706	2.35492
Actn1	actinin, alpha 1	NM_134156	0.21634	0.464198	2.14569
Trem2	triggering receptor expressed on myeloid cells 2	NM_031254	0.216258	0.261176	1.20771
Nt5dc2	5'-nucleotidase domain containing 2	NM_027289	0.215692	0.323227	1.49856
Snx27	sorting nexin family member 27	NM_001082484	0.215199	0.618608	2.87458
A_52_P221593	unknown	unknown	0.215177	0.858424	3.98939
Dab2	disabled homolog 2 (Drosophila)	NM_001008702	0.214822	0.350132	1.62987
Clec4n	C-type lectin domain family 4, member n	NM_020001	0.214821	0.365509	1.70146
3200002M19Rik	RIKEN cDNA 3200002M19 gene	NM_027532	0.21425	0.754325	3.52078
V1rl1	vomeronasal 1 receptor, L1	NM_134228	0.214086	1.16379	5.4361
Jag1	jagged 1	NM_013822	0.213725	0.673528	3.15138
A_51_P192998	unknown	unknown	0.213622	0.673122	3.15099
Acta2	actin, alpha 2, smooth muscle, aorta	NM_007392	0.213547	0.762572	3.57097
Cd109	CD109 antigen	NM_153098	0.213464	0.681652	3.19329
Gstm5	glutathione S-transferase, mu 5	NM_010360	0.212603	0.632764	2.97627
Rgs18	regulator of G-protein signaling 18	NM_022881	0.212427	0.37642	1.77199
Cald1	caldesmon 1	NM_145575	0.212278	0.713818	3.36265
Lrp4	low density lipoprotein receptor-related protein 4	NM_172668	0.212013	1.75558	8.28053
Slco2b1	solute carrier organic anion transporter family, member 2b1	NM_175316	0.211544	0.417474	1.97347
Arhgap18	Rho GTPase activating protein 18	NM_176837	0.211406	0.286249	1.35402
pg100039832	predicted gene, 100039832	XM_001473633	0.211404	1.14814	5.43101
Ctla2a	cytotoxic T lymphocyte-associated protein 2 alpha	NM_007796	0.211394	5.11136	24.1793
Sh2b2	SH2B adaptor protein 2	NM_018825	0.211135	0.690567	3.27073
Penk1	preproenkephalin 1	NM_001002927	0.210578	0.0880987	0.418366
Gfra4	glial cell line derived neurotrophic factor family receptor alpha 4	NM_001136063	0.209611	0.966116	4.60909
Aqp9	aquaporin 9	NM_022026	0.209557	0.348709	1.66403
Hist1h4i	histone cluster 1, H4i	NM_175656	0.209508	1.60074	7.64045
Blnk	B-cell linker	NM_008528	0.208793	2.08821	10.0013
Nrcam	neuron-glia-CAM-related cell adhesion molecule	NM_176930	0.208686	0.984822	4.71915
Socs6	suppressor of cytokine signaling 6	NM_018821	0.207905	0.441452	2.12334
St6gal1	beta galactoside alpha 2,6 sialyltransferase 1	NM_145933	0.207471	0.39717	1.91434
Cd109	CD109 antigen	NM_153098	0.207379	0.394076	1.90027
Cpeb4	cytoplasmic polyadenylation element binding protein 4	NM_026252	0.20696	2.37516	11.4765
Rbpms	RNA binding protein gene with multiple splicing	NM_001042674	0.206382	0.524523	2.54151
Adam8	a disintegrin and metallopeptidase domain 8	NM_007403	0.206186	1.1114	5.39029
Ctsb	cathepsin B	NM_007798	0.205949	0.403305	1.95828
9030425E11Rik	RIKEN cDNA 9030425E11 gene	NM_133733	0.205891	0.143109	0.695071
Atrn	attractin	NM_009730	0.205011	0.743537	3.62682
Mpped2	metallophosphoesterase domain containing 2	NM_001143683	0.204963	0.441705	2.15505
Cd163	CD163 antigen	NM_053094	0.204485	0.275434	1.34696
Maf	avian musculoaponeurotic fibrosarcoma (v-maf) AS42 oncogene homolog	NM_001025577	0.203729	0.646884	3.17521
Atp6v1a	ATPase, H transporting, lysosomal V1 subunit A	NM_007508	0.203586	0.796013	3.90997
Ncoa4	nuclear receptor coactivator 4	NM_001033988	0.203271	0.265111	1.30423
EG328314	predicted gene, EG328314	XM_488691	0.203076	0.628607	3.09543
Ctsd	cathepsin D	NM_009983	0.203017	0.462998	2.28058
Osbpl8	oxysterol binding protein-like 8	NM_001003717	0.202879	0.770443	3.79755
Cerk	ceramide kinase	NM_145475	0.202857	0.409669	2.0195
Serpinb6a	serine (or cysteine) peptidase inhibitor, clade B, member 6a	NM_009254	0.202269	0.400278	1.97894
A_51_P350252	unknown	unknown	0.202167	0.882747	4.36643
Tpp1	tripeptidyl peptidase I	NM_009906	0.202156	0.469419	2.32206
Nptx1	neuronal pentraxin 1	NM_008730	0.201716	0.663296	3.28827
Zar1	zygote arrest 1	NM_174877	0.20168	1.00548	4.98555
Adam2	a disintegrin and metallopeptidase domain 2	NM_009618	0.201564	1.13478	5.62985
Cpeb4	cytoplasmic polyadenylation element binding protein 4	NM_026252	0.201322	1.96457	9.75834
Atp6v0a1	ATPase, H transporting, lysosomal V0 subunit A1	NM_016920	0.20102	0.418144	2.08011
2310044G17Rik	RIKEN cDNA 2310044G17 gene	NM_173735	0.200686	0.975544	4.86104
C77713	expressed sequence C77713	XM_922551	0.200499	0.58247	2.9051
Fam63a	family with sequence similarity 63, member A	NM_133858	0.200294	0.295911	1.47738
A_52_P377838	unknown	unknown	0.199798	0.941411	4.71182
Zfand2a	zinc finger, AN1-type domain 2A	NM_133349	0.199074	1.36628	6.86315
Klk1b21	kallikrein 1-related peptidase b21	NM_010642	0.197851	1.09555	5.53724
Rnasel	ribonuclease L (2', 5'-oligoisoadenylate synthetase-dependent)	NM_011882	0.197355	2.0369	10.321
Gna12	guanine nucleotide binding protein, alpha 12	NM_010302	0.197318	0.314815	1.59547
Klk1b27	kallikrein 1-related peptidase b27	NM_020268	0.197181	0.709303	3.59721
Sesn1	sestrin 1	NM_001013370	0.196924	0.260793	1.32433
A_52_P525705	unknown	unknown	0.196648	0.71516	3.63675
Tnc	tenascin C	NM_011607	0.19635	1.58077	8.05079
Plxna2	plexin A2	NM_008882	0.19624	0.897514	4.57355
Socs6	suppressor of cytokine signaling 6	NM_018821	0.194687	0.536403	2.75521
Wwp1	WW domain containing E3 ubiquitin protein ligase 1	NM_177327	0.194604	0.199275	1.024
A_52_P1028698	unknown	unknown	0.194218	0.784394	4.03873
Rab26	RAB26, member RAS oncogene family	XM_283428	0.193184	1.06467	5.51119
Mtss1	metastasis suppressor 1	NM_144800	0.193182	0.455105	2.35584
Sparc	secreted acidic cysteine rich glycoprotein	NM_009242	0.192947	0.906925	4.70039
Ctla2b	cytotoxic T lymphocyte-associated protein 2 beta	XM_001477566	0.192854	5.4852	28.4422
Lhfpl4	lipoma HMGIC fusion partner-like protein 4	NM_177763	0.191955	0.675651	3.51983
Fgf13	fibroblast growth factor 13	NM_010200	0.191911	0.438797	2.28646
Clec4b1	C-type lectin domain family 4, member b1	NM_027218	0.191287	0.258174	1.34967
Cyp1b1	cytochrome P450, family 1, subfamily b, polypeptide 1	NM_009994	0.191054	0.734295	3.84338
Olfr17	olfactory receptor 17	NM_020598	0.190938	0.671937	3.51914
Dnmt3a	DNA methyltransferase 3A	NM_007872	0.190931	1.57244	8.23565
Thbd	thrombomodulin	NM_009378	0.190914	0.998892	5.23216
Clec4a2	C-type lectin domain family 4, member a2	NM_011999	0.190771	0.357475	1.87384
Cerk	ceramide kinase	NM_145475	0.190622	0.376262	1.97387
Enpp1	ectonucleotide pyrophosphatase/phosphodiesterase 1	NM_008813	0.190598	0.510559	2.67872
Spic	Spi-C transcription factor (Spi-1/PU.1 related)	NM_011461	0.190424	0.6981	3.66604
Arhgap22	Rho GTPase activating protein 22	NM_153800	0.190327	1.38264	7.26456
Zdhhc14	zinc finger, DHHC domain containing 14	NM_146073	0.189971	0.216396	1.1391
Gpr176	G protein-coupled receptor 176	NM_201367	0.189843	1.97417	10.399
Ppbp	pro-platelet basic protein	NM_023785	0.189643	0.118181	0.623178
Adcy3	adenylate cyclase 3	NM_138305	0.189529	0.799523	4.21847
Myo3b	myosin IIIB	NM_177376	0.188924	1.13657	6.01601
Plxnc1	plexin C1	NM_018797	0.188579	0.394518	2.09206
Anxa3	annexin A3	NM_013470	0.188496	0.358286	1.90076
Ccl4	chemokine (C-C motif) ligand 4	NM_013652	0.188354	17.7665	94.3249
A_52_P989397	unknown	unknown	0.188343	1.14626	6.08603
Arhgap6	Rho GTPase activating protein 6	NM_009707	0.186764	0.246376	1.31919
2610030H06Rik	RIKEN cDNA 2610030H06 gene	NM_001081356	0.186274	1.09664	5.88725
Mgp	matrix Gla protein	NM_008597	0.185801	0.645585	3.4746
Olfr43	olfactory receptor 43	NM_146711	0.185384	0.918435	4.95422
Aadacl1	arylacetamide deacetylase-like 1	NM_178772	0.18505	3.67352	19.8515
Mical2	microtubule associated monoxygenase, calponin and LIM domain containing 2	NM_177282	0.184994	0.448027	2.42185
Cd9	CD9 antigen	NM_007657	0.184483	0.248312	1.34599
Wbp5	WW domain binding protein 5	NM_011712	0.18409	0.319597	1.73609
Dkk2	dickkopf homolog 2 (Xenopus laevis)	NM_020265	0.183792	0.39828	2.16701
Cav1	caveolin 1, caveolae protein	NM_007616	0.183488	0.523714	2.85422
Rai14	retinoic acid induced 14	NM_030690	0.182913	0.575514	3.14638
2310030G06Rik	RIKEN cDNA 2310030G06 gene	NM_025865	0.18214	4.23323	23.2416
Cald1	caldesmon 1	NM_145575	0.181743	0.729153	4.012
A_52_P647906	unknown	unknown	0.181667	0.302044	1.66262
Aplp2	amyloid beta (A4) precursor-like protein 2	NM_001102455	0.181216	0.314618	1.73615
Slc11a2	solute carrier family 11 (proton-coupled divalent metal ion transporters), member 2	NM_008732	0.180832	2.05204	11.3478
Igf1	insulin-like growth factor 1	NM_001111274	0.180102	0.610603	3.39031
Fam20c	family with sequence similarity 20, member C	NM_030565	0.179646	0.368883	2.05338
Wwp1	WW domain containing E3 ubiquitin protein ligase 1	NM_177327	0.179485	0.344364	1.91862
Olfr1474	olfactory receptor 1474	NM_001011842	0.178682	0.84762	4.74372
Atp6v1a	ATPase, H transporting, lysosomal V1 subunit A	NM_007508	0.178077	0.657118	3.69008
Soat1	sterol O-acyltransferase 1	NM_009230	0.177186	0.497658	2.80867
Trem2	triggering receptor expressed on myeloid cells 2	NM_031254	0.17652	0.291444	1.65105
Abhd12	abhydrolase domain containing 12	NM_024465	0.176328	0.901133	5.11054
Col6a3	collagen, type VI, alpha 3	XM_001474562	0.176044	0.840284	4.77316
Slc9a7	solute carrier family 9 (sodium/hydrogen exchanger), member 7	NM_177353	0.175716	1.51725	8.63464
2310044G17Rik	RIKEN cDNA 2310044G17 gene	NM_173735	0.17541	0.856375	4.88213
A_51_P293069	unknown	unknown	0.174635	0.482883	2.7651
Ccrn4l	CCR4 carbon catabolite repression 4-like (S. cerevisiae)	NM_009834	0.174495	0.604036	3.46163
Tmem65	transmembrane protein 65	NM_175212	0.173974	0.601901	3.45972
Ankrd55	ankyrin repeat domain 55	NM_029898	0.173284	1.00233	5.78432
Bcar3	breast cancer anti-estrogen resistance 3	NM_013867	0.172473	0.786742	4.56154
Rhoj	ras homolog gene family, member J	NM_023275	0.172304	0.733913	4.25941
Bhlhe41	basic helix-loop-helix family, member e41	NM_024469	0.171966	0.770296	4.47935
1810011H11Rik	RIKEN cDNA 1810011H11 gene	XM_358452	0.171499	0.441046	2.57171
Il1rn	interleukin 1 receptor antagonist	NM_001039701	0.171102	2.39939	14.0231
Fkbp9	FK506 binding protein 9	NM_012056	0.171016	0.456961	2.67204
Vat1	vesicle amine transport protein 1 homolog (T californica)	NM_012037	0.170897	0.381829	2.23426
Epn2	epsin 2	NM_010148	0.170234	0.514389	3.02165
Dnmt3a	DNA methyltransferase 3A	NM_007872	0.169999	3.31906	19.5241
Tlr7	toll-like receptor 7	NM_133211	0.169456	2.88109	17.002
Rragd	Ras-related GTP binding D	NM_027491	0.169049	0.594188	3.51488
Col6a1	collagen, type VI, alpha 1	NM_009933	0.168629	0.798658	4.73619
Gdpd1	glycerophosphodiester phosphodiesterase domain containing 1	NM_025638	0.168393	0.525181	3.11878
Slc27a1	solute carrier family 27 (fatty acid transporter), member 1	NM_011977	0.167688	0.961336	5.73288
Gab1	growth factor receptor bound protein 2-associated protein 1	NM_021356	0.167339	0.278594	1.66485
Cd14	CD14 antigen	NM_009841	0.166292	0.0875745	0.526632
Gas1	growth arrest specific 1	NM_008086	0.165084	0.659978	3.99782
Rapgef5	Rap guanine nucleotide exchange factor (GEF) 5	NM_175930	0.162792	0.341637	2.09861
Il7r	interleukin 7 receptor	NM_008372	0.162786	0.965778	5.93282
Pde1c	phosphodiesterase 1C	NM_001025568	0.162332	1.07833	6.64275
Plxnc1	plexin C1	NM_018797	0.16185	0.540996	3.34258
A_52_P356604	unknown	unknown	0.161832	1.12911	6.97704
Tecpr1	tectonin beta-propeller repeat containing 1	NM_027410	0.161744	1.1684	7.22372
Dtnbp1	dystrobrevin binding protein 1	NM_025772	0.161662	0.854996	5.28878
A_52_P359316	unknown	unknown	0.161506	0.813607	5.03764
A_51_P469153	unknown	unknown	0.160387	0.705892	4.40118
A_51_P235835	unknown	unknown	0.15884	0.421164	2.6515
Itga9	integrin alpha 9	NM_001113514	0.158334	0.286243	1.80785
Plagl1	pleiomorphic adenoma gene-like 1	NM_009538	0.157833	1.3867	8.78589
A430108G06Rik	RIKEN cDNA A430108G06 gene	unknown	0.157501	0.755581	4.79732
2310044G17Rik	RIKEN cDNA 2310044G17 gene	NM_173735	0.156874	0.893568	5.69608
Vcan	versican	NM_001081249	0.156281	0.361805	2.3151
Timp1	tissue inhibitor of metalloproteinase 1	NM_001044384	0.155219	0.920738	5.93186
Cd68	CD68 antigen	NM_009853	0.154529	1.00092	6.47723
A_52_P1149594	unknown	unknown	0.154474	0.476011	3.0815
Aph1b	anterior pharynx defective 1b homolog (C. elegans)	NM_177583	0.15385	0.409962	2.66469
Wwp1	WW domain containing E3 ubiquitin protein ligase 1	NM_177327	0.153493	0.273665	1.78291
Stac2	SH3 and cysteine rich domain 2	NM_146028	0.153375	0.487571	3.17896
Slc39a8	solute carrier family 39 (metal ion transporter), member 8	NM_001135149	0.152952	0.688559	4.5018
Zfyve28	zinc finger, FYVE domain containing 28	NM_001015039	0.152209	0.61181	4.01955
Agap1	ArfGAP with GTPase domain, ankyrin repeat and PH domain 1	NM_001037136	0.151803	0.446989	2.94453
A_52_P260407	unknown	unknown	0.151212	0.653973	4.32488
Ank	progressive ankylosis	NM_020332	0.150967	0.405964	2.68909
Cenpa	centromere protein A	NM_007681	0.150846	0.300287	1.99068
Ctgf	connective tissue growth factor	NM_010217	0.150747	1.26837	8.41385
P2ry2	purinergic receptor P2Y, G-protein coupled 2	NM_008773	0.150485	0.4304	2.86008
C030034L19Rik	RIKEN cDNA C030034L19 gene	unknown	0.149455	0.925277	6.19102
A_52_P52586	unknown	unknown	0.149295	0.427903	2.86616
Rasgef1b	RasGEF domain family, member 1B	NM_145839	0.148802	1.5665	10.5274
Olfr996	olfactory receptor 996	NM_146437	0.148646	0.884189	5.94828
Hpgd	hydroxyprostaglandin dehydrogenase 15 (NAD)	NM_008278	0.148039	0.509112	3.43904
Gm22	gene model 22, (NCBI)	XM_001001798	0.147917	1.47858	9.99606
4732429D16Rik	RIKEN cDNA 4732429D16 gene	NM_145437	0.147583	0.709816	4.8096
Man1a	mannosidase 1, alpha	NM_008548	0.147539	0.68097	4.61552
Rab11fip5	RAB11 family interacting protein 5 (class I)	NM_001003955	0.147224	0.57993	3.93911
A_52_P1045181	unknown	unknown	0.147169	0.92663	6.29637
Tanc1	tetratricopeptide repeat, ankyrin repeat and coiled-coil containing 1	NM_198294	0.146646	2.15423	14.69
Rasgrp3	RAS, guanyl releasing protein 3	NM_207246	0.146491	0.596493	4.07189
Gadd45b	growth arrest and DNA-damage-inducible 45 beta	NM_008655	0.14622	0.991324	6.77968
D230014K01Rik	RIKEN cDNA D230014K01 gene	NM_172573	0.146174	0.495203	3.38777
A_52_P493400	unknown	unknown	0.145343	1.16842	8.03906
Tpm1	tropomyosin 1, alpha	NM_024427	0.145342	0.818721	5.63307
Pdpn	podoplanin	NM_010329	0.144822	0.781413	5.39569
Col12a1	collagen, type XII, alpha 1	NM_007730	0.144543	0.952558	6.59013
Pde1c	phosphodiesterase 1C	NM_001025568	0.144416	0.964841	6.68101
C5ar1	complement component 5a receptor 1	NM_007577	0.14438	0.347799	2.40892
Tagln	transgelin	NM_011526	0.144343	0.771141	5.34241
Vcl	vinculin	NM_009502	0.143873	0.684596	4.75833
2010111I01Rik	RIKEN cDNA 2010111I01 gene	NM_028079	0.143785	1.45557	10.1232
Ppic	peptidylprolyl isomerase C	NM_008908	0.143724	0.496903	3.45734
A930005I04Rik	RIKEN cDNA A930005I04 gene	NM_207277	0.143274	1.88114	13.1297
Arhgap25	Rho GTPase activating protein 25	NM_001037727	0.142595	0.89223	6.25711
Smpd3	sphingomyelin phosphodiesterase 3, neutral	NM_021491	0.142371	0.959556	6.73981
Sort1	sortilin 1	NM_019972	0.141944	0.575985	4.05784
Itga6	integrin alpha 6	NM_008397	0.141154	0.372404	2.63827
Wwp1	WW domain containing E3 ubiquitin protein ligase 1	NM_177327	0.140873	0.301516	2.14034
Syn3	synapsin III	NM_013722	0.140648	1.05385	7.49283
Col1a1	collagen, type I, alpha 1	NM_007742	0.139662	0.8588	6.14912
Kctd12b	potassium channel tetramerisation domain containing 12b	NM_175429	0.139525	0.314416	2.25347
6330509M05Rik	RIKEN cDNA 6330509M05 gene	unknown	0.139152	0.92492	6.64684
Angptl2	angiopoietin-like 2	NM_011923	0.138257	0.643204	4.65225
Osbpl8	oxysterol binding protein-like 8	NM_001003717	0.137796	0.743817	5.39795
Cx3cr1	chemokine (C-X3-C) receptor 1	NM_009987	0.137373	0.171556	1.24883
Lox	lysyl oxidase	NM_010728	0.136899	0.492017	3.59401
A_52_P113950	unknown	unknown	0.135467	0.813612	6.00597
Id2	inhibitor of DNA binding 2	NM_010496	0.135359	1.61048	11.8979
Plk2	polo-like kinase 2 (Drosophila)	NM_152804	0.134398	0.95223	7.08515
1110032E23Rik	RIKEN cDNA 1110032E23 gene	NM_133187	0.134218	0.920122	6.85544
A_52_P932392	unknown	unknown	0.134183	0.408794	3.04655
Npl	N-acetylneuraminate pyruvate lyase	NM_028749	0.132933	0.341236	2.56699
Rapgef5	Rap guanine nucleotide exchange factor (GEF) 5	NM_175930	0.132207	0.332892	2.51796
Syngr1	synaptogyrin 1	NM_009303	0.132021	0.685622	5.19326
Wdtc1	WD and tetratricopeptide repeats 1	NM_199306	0.130563	4.06597	31.1418
Mmp9	matrix metallopeptidase 9	NM_013599	0.130081	0.0456525	0.350954
Maged1	melanoma antigen, family D, 1	NM_019791	0.129633	0.413623	3.19072
Fn1	fibronectin 1	NM_010233	0.129597	0.393448	3.03594
Pde2a	phosphodiesterase 2A, cGMP-stimulated	NM_001008548	0.129235	0.162686	1.25884
Rragd	Ras-related GTP binding D	NM_027491	0.129092	0.859613	6.65891
BC031353	cDNA sequence BC031353	NM_001113283	0.128607	0.517152	4.02118
Pctk3	PCTAIRE-motif protein kinase 3	NM_008795	0.128215	0.658011	5.13209
Tpm2	tropomyosin 2, beta	NM_009416	0.128214	0.437308	3.41077
Gas6	growth arrest specific 6	NM_019521	0.128035	0.307906	2.40486
A_52_P605480	unknown	unknown	0.127834	0.238981	1.86946
Rhob	ras homolog gene family, member B	NM_007483	0.127144	0.484183	3.80814
Bhlhe41	basic helix-loop-helix family, member e41	NM_024469	0.127074	0.687894	5.41333
Cenpa	centromere protein A	NM_007681	0.124374	0.289029	2.32387
Gas2l3	growth arrest-specific 2 like 3	NM_001033331	0.124335	0.278075	2.2365
Idh1	isocitrate dehydrogenase 1 (NADP), soluble	NM_001111320	0.124297	0.132478	1.06582
Trim62	tripartite motif-containing 62	NM_178110	0.123291	0.736092	5.97038
A_52_P303650	unknown	unknown	0.122976	1.14461	9.3076
P2ry1	purinergic receptor P2Y, G-protein coupled 1	NM_008772	0.12272	0.833073	6.7884
Aph1c	anterior pharynx defective 1c homolog (C. elegans)	NM_026674	0.122117	0.606528	4.96676
Syngr1	synaptogyrin 1	NM_009303	0.121317	0.521465	4.29837
Hist1h2bc	histone cluster 1, H2bc	NM_023422	0.120497	1.01817	8.44972
Raph1	Ras association (RalGDS/AF-6) and pleckstrin homology domains 1	NM_001045513	0.119618	0.63974	5.3482
9030425E11Rik	RIKEN cDNA 9030425E11 gene	NM_133733	0.119547	0.152778	1.27798
RP23-331L12.8	CMRF-35-like molecule 3	NM_199201	0.119358	0.645989	5.41217
Emr4	EGF-like module containing, mucin-like, hormone receptor-like sequence 4	NM_139138	0.119076	0.0728251	0.611583
Plxna1	plexin A1	NM_008881	0.119045	0.872469	7.32888
Igfbp4	insulin-like growth factor binding protein 4	NM_010517	0.118085	0.0449764	0.380881
Gas2l3	growth arrest-specific 2 like 3	NM_001033331	0.118001	0.597504	5.06353
Dusp4	dual specificity phosphatase 4	NM_176933	0.117346	0.748026	6.37455
Rhoc	ras homolog gene family, member C	NM_007484	0.117239	1.19833	10.2213
Syt8	synaptotagmin VIII	NM_018802	0.11692	0.366501	3.13463
Colec12	collectin sub-family member 12	NM_130449	0.115637	0.323083	2.79394
Hvcn1	hydrogen voltage-gated channel 1	NM_001042489	0.114486	0.236152	2.06272
Hmox1	heme oxygenase (decycling) 1	NM_010442	0.113498	0.960332	8.46126
Timp2	tissue inhibitor of metalloproteinase 2	NM_011594	0.113113	0.595066	5.26082
Pdpn	podoplanin	NM_010329	0.113032	0.741076	6.55635
Ifi27l1	interferon, alpha-inducible protein 27 like 1	NM_026790	0.112808	0.54339	4.81696
Abca1	ATP-binding cassette, sub-family A (ABC1), member 1	NM_013454	0.112295	0.188389	1.67763
Trf	transferrin	NM_133977	0.1117	0.155175	1.38921
Itgax	integrin alpha X	NM_021334	0.11065	0.0539028	0.487147
Colec12	collectin sub-family member 12	NM_130449	0.110559	0.354123	3.20301
Man1a	mannosidase 1, alpha	NM_008548	0.110526	0.429893	3.88951
Atp6v0d2	ATPase, H transporting, lysosomal V0 subunit D2	NM_175406	0.108351	0.543239	5.01371
Cxcl1	chemokine (C-X-C motif) ligand 1	NM_008176	0.107953	0.201279	1.8645
Tes	testis derived transcript	NM_011570	0.107685	0.465502	4.32281
Gdpd1	glycerophosphodiester phosphodiesterase domain containing 1	NM_025638	0.106408	0.379493	3.5664
Chst7	carbohydrate (N-acetylglucosamino) sulfotransferase 7	NM_021715	0.105617	1.64668	15.5911
C77080	expressed sequence C77080	NM_001033189	0.105536	0.926924	8.78303
Ncoa4	nuclear receptor coactivator 4	NM_001033988	0.105302	0.245637	2.33269
Arsb	arylsulfatase B	NM_009712	0.105124	1.80758	17.1948
Reps2	RALBP1 associated Eps domain containing protein 2	NM_178256	0.103624	0.540219	5.21326
Smpd3	sphingomyelin phosphodiesterase 3, neutral	NM_021491	0.10349	1.01557	9.81322
Igfbp4	insulin-like growth factor binding protein 4	NM_010517	0.102876	0.0394321	0.383298
Kif3a	kinesin family member 3A	NM_008443	0.102874	0.229515	2.23103
Id2	inhibitor of DNA binding 2	NM_010496	0.101904	1.45316	14.26
Ncoa4	nuclear receptor coactivator 4	NM_001033988	0.101819	0.290744	2.8555
A_52_P431859	unknown	unknown	0.101576	1.94697	19.1675
Man1a	mannosidase 1, alpha	NM_008548	0.101566	0.552908	5.44384
Ccdc74a	coiled-coil domain containing 74A	XM_354949	0.100365	0.421388	4.19856
Fabp5	fatty acid binding protein 5, epidermal	NM_010634	0.0989531	1.42583	14.4091
Apbb2	amyloid beta (A4) precursor protein-binding, family B, member 2	NM_009686	0.0987635	0.413127	4.18299
Cxcl2	chemokine (C-X-C motif) ligand 2	NM_009140	0.0972364	0.0778049	0.800163
Ednrb	endothelin receptor type B	NM_001136061	0.096995	0.0931747	0.960613
Kctd12b	potassium channel tetramerisation domain containing 12b	NM_175429	0.0964846	0.245465	2.54409
Cd84	CD84 antigen	NM_013489	0.0958679	0.586894	6.1219
Anxa1	annexin A1	NM_010730	0.0931141	0.512645	5.50556
Apbb2	amyloid beta (A4) precursor protein-binding, family B, member 2	NM_009686	0.0930077	0.346442	3.72488
Adra1a	adrenergic receptor, alpha 1a	NM_013461	0.0916459	0.946083	10.3232
Maoa	monoamine oxidase A	NM_173740	0.0912448	0.370451	4.05996
Arg2	arginase type II	NM_009705	0.0910552	0.215198	2.36338
Folr2	folate receptor 2 (fetal)	NM_008035	0.090733	1.03868	11.4476
Pde1c	phosphodiesterase 1C	NM_001025568	0.0900782	0.608219	6.75212
Slc26a11	solute carrier family 26, member 11	NM_178743	0.0899028	0.499577	5.55686
Npy	neuropeptide Y	NM_023456	0.0896649	1.36061	15.1744
Spic	Spi-C transcription factor (Spi-1/PU.1 related)	NM_011461	0.0887454	0.625671	7.05018
Xylt2	xylosyltransferase II	NM_145828	0.0880842	0.701976	7.96938
BC051665	cDNA sequence BC051665	NM_199148	0.088004	1.17815	13.3875
Por	P450 (cytochrome) oxidoreductase	NM_008898	0.087738	0.668682	7.62135
Gdf3	growth differentiation factor 3	NM_008108	0.087248	1.59881	18.3249
Gpx3	glutathione peroxidase 3	NM_001083929	0.0862702	0.363117	4.20907
Itga6	integrin alpha 6	NM_008397	0.0861795	0.338749	3.93074
A_52_P917226	unknown	unknown	0.0851727	0.61171	7.182
Glul	glutamate-ammonia ligase (glutamine synthetase)	NM_008131	0.0849555	0.128049	1.50725
Adfp	adipose differentiation related protein	NM_007408	0.0845446	1.09262	12.9236
Syngr1	synaptogyrin 1	NM_009303	0.0839761	0.64728	7.70791
A_52_P12023	unknown	unknown	0.0839101	0.439728	5.24047
Ccl9	chemokine (C-C motif) ligand 9	NM_011338	0.0837708	1.00958	12.0517
Ccl3	chemokine (C-C motif) ligand 3	NM_011337	0.0837235	4.64469	55.4766
Kif3a	kinesin family member 3A	NM_008443	0.0811371	0.210956	2.6
Ptgfrn	prostaglandin F2 receptor negative regulator	NM_011197	0.0797911	0.469547	5.8847
Dhrs3	dehydrogenase/reductase (SDR family) member 3	NM_011303	0.0782727	0.398616	5.09266
Bmp2	bone morphogenetic protein 2	NM_007553	0.0775431	2.35624	30.3862
Fn1	fibronectin 1	NM_010233	0.0774187	0.19226	2.48338
Slc6a8	solute carrier family 6 (neurotransmitter transporter, creatine), member 8	NM_001142809	0.0773514	0.482615	6.23926
Cnrip1	cannabinoid receptor interacting protein 1	NM_029861	0.0771457	0.400514	5.19166
A_52_P300730	unknown	unknown	0.0767654	0.532332	6.93453
Arhgap19	Rho GTPase activating protein 19	NM_027667	0.0766689	0.243299	3.17338
Ear1	eosinophil-associated, ribonuclease A family, member 1	NM_007894	0.0760761	0.126697	1.6654
Oit3	oncoprotein induced transcript 3	NM_010959	0.0754083	0.656619	8.70751
Ear3	eosinophil-associated, ribonuclease A family, member 3	NM_017388	0.0752209	0.161658	2.14911
A_52_P465129	unknown	unknown	0.0750902	0.363968	4.84707
4930486L24Rik	RIKEN cDNA 4930486L24 gene	NM_178098	0.0749224	1.50764	20.1227
Serpine1	serine (or cysteine) peptidase inhibitor, clade E, member 1	NM_008871	0.0749135	2.92309	39.0196
Aplp2	amyloid beta (A4) precursor-like protein 2	NM_001102455	0.0747562	0.235856	3.15501
Igfbp7	insulin-like growth factor binding protein 7	NM_008048	0.0746466	0.379697	5.0866
Stap1	signal transducing adaptor family member 1	NM_019992	0.0740369	0.313799	4.23841
Aplp2	amyloid beta (A4) precursor-like protein 2	NM_001102455	0.0722902	0.207877	2.87559
Serpinb2	serine (or cysteine) peptidase inhibitor, clade B, member 2	NM_011111	0.0717985	0.570042	7.93947
A_52_P517668	unknown	unknown	0.0714109	0.992442	13.8976
Rnf150	ring finger protein 150	NM_177378	0.0712947	0.391869	5.49647
Abcb4	ATP-binding cassette, sub-family B (MDR/TAP), member 4	NM_008830	0.07003	0.848467	12.1158
Gadd45a	growth arrest and DNA-damage-inducible 45 alpha	NM_007836	0.0698998	0.492258	7.04234
Pmp22	peripheral myelin protein 22	NM_008885	0.0693972	0.188451	2.71554
Ednrb	endothelin receptor type B	NM_001136061	0.0684453	0.10552	1.54166
Dhrs3	dehydrogenase/reductase (SDR family) member 3	NM_011303	0.0678245	0.460542	6.7902
2410066E13Rik	RIKEN cDNA 2410066E13 gene	NM_026629	0.067379	0.510898	7.58245
Ctsl	cathepsin L	NM_009984	0.067261	1.45909	21.6929
Atp6v0a1	ATPase, H transporting, lysosomal V0 subunit A1	NM_016920	0.0670499	0.203635	3.03707
Glul	glutamate-ammonia ligase (glutamine synthetase)	NM_008131	0.0658444	0.120784	1.83438
Hist1h1c	histone cluster 1, H1c	NM_015786	0.0645258	0.402608	6.23949
A_51_P468415	unknown	unknown	0.0639926	1.7953	28.0549
A_52_P82305	unknown	unknown	0.063644	3.22482	50.6696
Stab1	stabilin 1	NM_138672	0.0635252	0.308815	4.86129
Cyp4f39	cytochrome P450, family 4, subfamily f, polypeptide 39	NM_177307	0.062716	6.1706	98.3894
Sulf2	sulfatase 2	NM_028072	0.0623615	0.267948	4.29669
Gstm3	glutathione S-transferase, mu 3	NM_010359	0.0620742	0.394703	6.35856
Rhoj	ras homolog gene family, member J	NM_023275	0.0613895	0.458928	7.47568
Cnrip1	cannabinoid receptor interacting protein 1	NM_029861	0.0590935	0.721017	12.2013
Stab1	stabilin 1	NM_138672	0.057973	0.370883	6.39752
Sort1	sortilin 1	NM_019972	0.0578576	0.318664	5.50774
Cnrip1	cannabinoid receptor interacting protein 1	NM_029861	0.0571393	0.881459	15.4265
Tmod1	tropomodulin 1	NM_021883	0.0564614	0.787653	13.9503
Serpinb2	serine (or cysteine) peptidase inhibitor, clade B, member 2	NM_011111	0.0561349	0.473391	8.4331
A_51_P516125	unknown	unknown	0.0552865	0.33189	6.0031
Rnf128	ring finger protein 128	NM_023270	0.0550617	0.402239	7.30525
Tmod1	tropomodulin 1	NM_021883	0.0539332	0.758059	14.0555
Gstm1	glutathione S-transferase, mu 1	NM_010358	0.0533886	0.264616	4.95642
A_51_P445823	unknown	unknown	0.0533805	6.56505	122.986
Prss23	protease, serine, 23	NM_029614	0.0530891	0.525789	9.90388
Il7r	interleukin 7 receptor	NM_008372	0.052039	1.06835	20.5297
Il7r	interleukin 7 receptor	NM_008372	0.051986	0.877067	16.8712
A_52_P1092038	unknown	unknown	0.0518894	0.133652	2.57572
Fabp12	fatty acid binding protein 12	NM_029310	0.0515825	4.95645	96.0878
Cxcl5	chemokine (C-X-C motif) ligand 5	NM_009141	0.051204	0.146538	2.86185
Dusp4	dual specificity phosphatase 4	NM_176933	0.0489421	0.707747	14.4609
Mmp9	matrix metallopeptidase 9	NM_013599	0.0487799	0.0191438	0.392453
Strn	striatin, calmodulin binding protein	NM_011500	0.0485461	5.31162	109.414
Sulf2	sulfatase 2	NM_028072	0.0484022	0.176563	3.64782
Dtx4	deltex 4 homolog (Drosophila)	NM_172442	0.04814	0.523242	10.8692
Pcp4l1	Purkinje cell protein 4-like 1	NM_025557	0.0465755	3.97635	85.3744
Ear10	eosinophil-associated, ribonuclease A family, member 10	NM_053112	0.044996	0.0981804	2.18198
Sort1	sortilin 1	NM_019972	0.044024	0.324111	7.36214
C030044C12Rik	RIKEN cDNA C030044C12 gene	unknown	0.0403521	0.142124	3.52208
Clec4d	C-type lectin domain family 4, member d	NM_010819	0.0391498	0.157045	4.01138
Gpnmb	glycoprotein (transmembrane) nmb	NM_053110	0.038183	0.814169	21.3228
Ms4a14	membrane-spanning 4-domains, subfamily A, member 14	XM_357051	0.0346552	5.35819	154.614
Igf1	insulin-like growth factor 1	NM_001111274	0.0344937	0.192295	5.5748
Ms4a7	membrane-spanning 4-domains, subfamily A, member 7	NM_001025610	0.0344891	1.11613	32.362
F13a1	coagulation factor XIII, A1 subunit	NM_028784	0.034275	0.292133	8.52319
Fabp4	fatty acid binding protein 4, adipocyte	NM_024406	0.0324504	0.830221	25.5844
A_52_P351116	unknown	unknown	0.0317927	0.0998439	3.14046
Sort1	sortilin 1	NM_019972	0.0306457	0.175454	5.72526
Ms4a7	membrane-spanning 4-domains, subfamily A, member 7	NM_001025610	0.0295034	1.0596	35.9144
Igf1	insulin-like growth factor 1	NM_001111274	0.0253288	0.134536	5.31156
Tfrc	transferrin receptor	NM_011638	0.0252777	0.532269	21.0569
S1pr1	sphingosine-1-phosphate receptor 1	NM_007901	0.0248051	0.128414	5.17694
Gpnmb	glycoprotein (transmembrane) nmb	NM_053110	0.0246876	0.725516	29.3878
Spp1	secreted phosphoprotein 1	NM_009263	0.0236644	1.00666	42.5389
OTTMUSG00000016703	predicted gene, OTTMUSG00000016703	NM_177843	0.0205369	0.909404	44.2815
Tcrb-J	T-cell receptor beta, joining region	unknown	0.0185999	6.86522	369.1
Fcrls	Fc receptor-like S, scavenger receptor	NM_030707	0.0174743	0.0658485	3.7683
Cd28	CD28 antigen	NM_007642	0.0152428	0.9534	62.5476
Lhfpl2	lipoma HMGIC fusion partner-like 2	NM_172589	0.0134885	0.752881	55.8166
Emp1	epithelial membrane protein 1	NM_010128	0.0117795	0.363238	30.8366
Cxcr4	chemokine (C-X-C motif) receptor 4	NM_009911	0.0108803	0.334052	30.7024
Slc40a1	solute carrier family 40 (iron-regulated transporter), member 1	NM_016917	0.0107171	0.123367	11.5112
Fabp4	fatty acid binding protein 4, adipocyte	NM_024406	0.00824927	0.550432	66.7249
Cxcr4	chemokine (C-X-C motif) receptor 4	NM_009911	0.00624112	0.283475	45.4205
Mmp12	matrix metallopeptidase 12	NM_008605	0.00196705	0.24138	122.712
Pf4	platelet factor 4	NM_019932	0.00186944	0.0195139	10.4384
